# Supplementary material for: Alterations in the human gut microbiome associated with Helicobacter pylori infection
Source: FEBS Open Bio. 2019 Aug 10;9(9):1552–60. doi: 10.1002/2211-5463.12694 (PMC6724102; doi:10.1002/2211-5463.12694)
Supplement: Supplementary file 3 — Table S1. Phenotype of all volunteers. Table S2. The information for all MLGs containing more than 100 genes. Table S3. The profile of MLGs contains more than 100 genes. Table S4. Differentially enriched KO pathways between H. pylori positive and negative group (reporter score of ≥1.6). Table S5. Differentially enriched KO modules between H. pylori positive and negative group (reporter score of ≥1.6). [file FEB4-9-1552-s003.xlsx]

## Sheet: Contents
Supplementary table S1	Phenotype of all volunteers.
Supplementary table S2	The information for all MLGs containing more than 100 genes.
Supplementary table S3	The profile of MLGs contains more than 100 genes.
Supplementary table S4	Differentially enriched KO pathways between H. pylori positive and negative group (reporter score of ≥1.6 or ≤-1.6).
Supplementary table S5	Differentially enriched KO modules between H. pylori positive and negative group (reporter score of ≥1.6 or ≤-1.6).

## Sheet: Supplementary table S1
Supplementary table S1. Phenotype of all volunteers
ID	Group	Age	Gender	BMP	BMI	DPM	WBC	W-SCR	W-MCR	W-LCR	W-SCC	W-MCC	W-LCC	RBC	Hb	HCT	MCV	MCH	MCHC	RDW_CV	RDW_SD	PLT	MPV	PDW	PCT	P-LCR	SG	AST	ALT	GGT	Cre	GLU	TG	TC	LDL_C	HDL_C	GLO	AG	IBIL	TBIL	ALP	URIC	DBIL	TP	Urea	VB12
FB2015000008	Positive	29	Male	72	22.7	920	4.5	36.8	8	55.2	1.7	0.4	2.4	5.4	162	50.9	94.3	30	318	11	49.7	134	12.1	16.9	0.16	22.3	1.02	11.92	11.92	17	87.1	5.06	0.77	4.33	2.55	1.52	21.5	2.55	9.6	13.4	74	379.8	3.8	76.4	4.02	0.21
FB2015000019	Positive	28	Female	70	17.5	180	6.2	28.7	7.8	63.5	1.8	0.5	3.9	4.1	128	38.3	94.7	31.6	334	10.3	48.5	227	10.6	12.9	0.24	12.9	1.015	11.95	8.12	20	79.6	4.64	0.72	4.08	2.13	1.75	25.7	1.77	8.5	12.3	63	209.9	3.8	71.1	3.34	0.28
FB2015000022	Negative	25	Male	50	21.7	15	7.9	28.5	6.5	65	2.3	0.5	5.1	5.2	155	45.7	88.2	29.8	339	11	37.9	202	11.9	14.7	0.24	20.8	1.025	16.92	23.6	23	93.1	4.13	0.4	3.9	1.89	1.91	25.7	2.01	17.1	25.5	131	418.9	8.4	77.3	2.97	0.63
FB2015000025	Negative	25	Female	66	18.9	35	7	38.7	6.5	54.8	2.7	0.5	3.8	4.2	135	39.7	94.3	31.9	340	10.3	48.5	296	10.7	14	0.31	13.3	1.02	15.87	7.18	12	77.8	4.46	0.98	4.45	3.04	1.18	23.1	2.2	8.9	11.6	55	221.2	2.7	74	2.72	0.46
FB2015000028	Positive	25	Female	66	18.7	1175	7	32.1	8.5	59.4	2.3	0.6	4.1	4.6	138	42	92.1	30.1	328	10.6	39.1	157	11.9	16.9	0.18	20.7	1.025	18.22	21.45	18	85.1	4.15	0.62	5.36	2.84	2.32	25	2.09	21.8	28.6	58	328.8	6.8	77.3	4.45	0.7
FB2015000035	Negative	41	Female	60	23.7	45	8.3	22.8	6.9	70.3	1.9	0.6	5.8	5.7	156	49.7	87.4	27.4	313	11.1	46.2	243	10.3	11.8	0.25	15	1.01	18.93	31.42	18	80.8	5.17	0.76	5.29	3.26	1.84	22	2.51	22.1	28.4	56	245.8	6.3	77.2	4.22	0.18
FB2015000049	Negative	29	Female	66	22.7	0	6.3	29.6	6.9	63.5	1.9	0.4	4	3.8	120	35.9	94.5	31.5	334	11	47.3	202	11.3	14.4	0.22	16.4	1.01	12.78	14.66	15	81.4	4.53	0.96	5.04	3.17	1.56	21.2	2.42	8.9	11.9	58	285.4	3	72.5	4.26	0.1
FB2015000055	Negative	33	Male	58	21.3	20	6.3	41.1	8	50.9	2.6	0.5	3.2	4.8	155	46.6	96.5	32	332	12	47.3	162	10.9	14	0.17	16.4	1.025	24.76	38.18	26	94.5	4.78	1.05	3.48	2.07	1.15	23.6	2.27	12.2	18.3	78	493.8	6.1	77.1	4.73	0.11
FB2015000061	Positive	29	Female	70	20.6	2605	6.3	28.6	5.2	66.2	1.8	0.3	4.2	4.5	131	40.3	89.3	28.9	325	10.9	50.9	180	11.5	15.1	0.2	17.2	1.015	10.19	9.04	11	83.8	5.28	1	3.37	1.93	1.26	25.4	1.93	9.9	15	49	319.2	5.1	74.4	5.18	0.33
FB2015000067	Positive	27	Female	NA	17.9	1825	5.6	36.4	6.4	57.2	2	0.4	3.2	4.1	125	36.9	90.9	30.7	338	10.7	49.7	89	12.3	15.4	0.1	21.4	1.01	22.94	40.39	13	70.8	4.7	0.67	4.95	3.41	1.42	22.8	2.23	14.1	19.8	66	308.8	5.7	73.7	4.73	0.42
FB2015000070	Positive	23	Female	64	21.9	805	6.3	43.4	5.6	51	2.7	0.4	3.2	4.4	135	40.3	92.6	30.9	334	9.9	48.5	162	12.3	17.6	0.19	23.7	1.01	11.91	13.53	19	84.4	4.37	0.85	5.13	3.62	1.31	21.6	2.26	6.8	8.9	57	368.2	2.1	70.5	3.78	0.19
FB2015000074	Positive	27	Male	78	25.6	1035	9.3	36.9	6.7	56.4	3.4	0.6	5.3	5.6	145	43.8	78.9	26	331	10.7	39.1	275	10.2	12.2	0.28	14	1.015	16.44	18.18	17	92.7	4.54	1.01	3.42	2.28	1.02	22.7	2.13	11	16.3	100	555	5.3	71	4.04	0.16
FB2015000076	Positive	29	Male	64	20.7	1110	6.8	33.8	8	58.2	2.3	0.6	3.9	5.1	156	46.3	91.8	30.8	336	11.3	50.9	243	10.7	14.4	0.26	13.6	1.025	16.74	12.26	15	94.3	4.33	0.66	3.12	1.66	1.37	24.6	2.08	11	15.7	49	405.6	4.7	75.8	3.28	0.1
FB2015000077	Positive	25	Male	62	22.8	880	6.4	31	8	61	2	0.5	3.9	5.3	158	46.4	87.8	29.8	340	11.1	41.4	188	9.9	12.2	0.18	11.7	1.015	16.97	15.14	20	109	4.14	1.14	4.57	3.4	0.99	22.4	2.44	7.1	10.5	68	442.1	3.4	77	4.75	0.3
FB2015000082	Positive	26	Male	74	18	2185	7.8	31.3	9.3	59.4	2.4	0.7	4.7	5	155	46.3	92.3	30.8	334	10.6	48.5	180	12	16.2	0.21	20.6	1.015	178.04	81.32	13	87	4.38	1.38	4.37	2.64	1.45	21.8	2.24	18.3	24.6	67	488.6	6.3	70.7	3.58	0.95
FB2015000083	Negative	28	Female	66	21.1	0	3.9	37.6	7.7	54.7	1.5	0.3	2.1	4.4	130	39.7	90.2	29.4	327	11.5	50.9	244	12.1	15.8	0.29	21.1	1.01	15.54	11.72	11	81	4.85	0.39	4.85	2.56	2.2	21.9	2.28	14.3	19.8	36	374.6	5.5	71.8	3.51	0.72
FB2015000086	Positive	27	Male	72	25.3	1170	9.7	25.8	6	68.2	2.5	0.6	6.6	5.5	171	51	92.3	30.9	335	11.9	45	206	12.6	17.6	0.25	24.1	1.02	23.29	77.19	100	97.1	4.61	0.93	6.45	4.98	1.17	25.6	2.16	16.2	23.1	117	458.2	6.9	80.8	4.95	0.18
FB2015000098	Positive	26	Female	78	19.3	910	4	44.9	7.3	47.8	1.8	0.3	1.9	3.9	134	38.8	99.7	34.3	345	9.8	43.8	276	8.6	9.3	0.23	6.3	1.01	16.49	10.01	10	85	4.05	0.66	4.01	2	1.92	22.9	2.22	15.8	21.3	47	265.3	5.5	73.8	2.93	0.99
FB2015000101	Positive	32	Male	72	22.3	1325	4	38	10.6	51.4	1.5	0.4	2.1	5.2	158	47.5	91.2	30.3	332	11.4	48.5	136	14.4	19.8	0.19	34.9	1.02	14.52	19.83	18	92.8	4.68	1.62	3.53	2.27	0.9	22.8	2.25	12.1	17.3	87	386.1	5.2	74	3.81	0.26
FB2015000105	Positive	31	Male	72	27.1	630	9.8	29.4	6.9	63.7	2.9	0.7	6.2	5	167	50.7	100.8	33.2	329	9.7	49.7	173	11.9	16.5	0.2	22	1.025	35.41	80.43	59	99.9	4.44	3.75	5.64	3.9	0.89	25.1	1.96	11.9	16	65	464.5	4.1	74.2	4.31	0.23
FB2015000106	Positive	28	Male	66	21	1105	7.1	33.9	7	59.1	2.4	0.5	4.2	5.4	161	48.8	90.5	29.8	329	11.4	46.2	200	12.1	14	0.24	22.8	1.02	16.29	16.65	35	93.8	4.48	0.97	4.66	3.11	1.36	21.4	2.28	10.4	14.4	66	501.4	4	70.1	3.87	0.2
FB2015000112	Positive	44	Male	72	21.6	1325	9.3	37.1	6.3	56.6	3.5	0.6	5.2	5.2	164	48.8	94.1	31.5	336	11.6	47.3	133	12.6	21.2	0.16	28.2	1.02	16.28	23.2	32	92.4	4.65	1.24	4.73	3.05	1.43	21.9	2.41	12	17.8	70	511.3	5.8	74.7	6.84	0.25
FB2015000121	Negative	24	Female	72	19.9	10	9.8	26.8	6.7	66.5	2.6	0.7	6.5	4.5	134	40.4	89.2	29.5	331	10.9	40.2	220	13.1	17.6	0.28	27.7	1.01	13.44	10.61	15	84.8	4.54	0.82	3.69	2.18	1.37	25.7	2.08	9.2	13.3	63	342.8	4.1	79.2	2.48	0.1
FB2015000124	Positive	28	Female	66	20.1	2205	8	39	8.3	52.7	3.1	0.7	4.2	4.3	136	40.1	94.5	32	339	9.6	48.5	236	10.8	13.6	0.25	13	NA	21.38	30.43	24	79.9	4.58	1.15	5.47	3.56	1.55	25.5	2	9.5	12.6	46	264.9	3.1	76.4	3.96	0.15
FB2015000127	Negative	27	Male	72	28.4	0	6.7	33.3	7	59.7	2.2	0.5	4	5.4	165	49	90.3	30.3	336	12.1	48.5	195	12.3	14	0.23	23.9	1.025	21.46	71.14	63	94.3	4.94	0.97	5.02	3.32	1.39	21.7	2.45	8.6	12.3	85	614.4	3.7	74.9	5.7	0.3
FB2015000130	Positive	29	Female	70	19.1	1895	7	33.7	7	59.3	2.4	0.5	4.1	4.5	138	41.3	91.2	30.4	334	11.4	47.3	230	9.8	12.9	0.22	8.7	1.015	16.69	18.11	16	84.5	4.21	1.05	5.8	3.57	1.91	22.1	2.37	10	12.4	59	244.3	2.4	74.4	3.49	0.2
FB2015000135	Negative	30	Female	56	17.6	20	3.2	36.2	7.7	56.1	1.2	0.2	1.8	3.8	121	35.2	93.4	32	343	11.1	48.5	211	10	10.8	0.21	11.7	1.02	20.61	24.25	15	79.8	4.38	0.35	3.9	1.49	2.29	24.6	2.05	12.1	18.4	47	245.4	6.3	75.1	3.49	0.1
FB2015000137	Negative	23	Male	72	20.2	25	7.3	30.9	6.4	62.7	2.3	0.5	4.5	5.1	156	46.6	91.9	30.7	334	11.3	45	149	13.6	18.3	0.2	30.9	1.025	21.38	18.42	15	107	3.98	0.44	4.08	2.27	1.71	21.5	2.47	12.1	17.8	58	607.8	5.7	74.5	5.72	0.29
FB2015000138	Negative	28	Male	72	20.1	40	6.8	38.9	9.6	51.5	2.6	0.7	3.5	5.5	169	50.8	91.9	30.5	332	10.6	45	187	11.9	16.2	0.22	21.5	1.02	18.09	18.48	15	109.1	4.22	1.5	4.62	2.79	1.49	25.7	2.19	15.1	20.9	69	524.8	5.8	82	4.25	0.66
FB2015000148	Positive	22	Female	60	21.2	1765	6	28	8.6	63.4	1.7	0.5	3.8	4.3	125	38.8	90.4	29	322	12.1	52.1	212	12	13.3	0.25	22.1	1.015	17.32	17.05	14	81.1	3.83	0.52	3.72	2.08	1.59	21.2	2.31	8.5	12	67	310.6	3.5	70.2	2.39	0.35
FB2015000154	Negative	27	Male	72	20.7	45	6.2	39.9	7.8	52.3	2.5	0.5	3.2	6.7	143	43.8	65.6	21.3	326	12.4	34.3	211	11.5	16.2	0.24	20.8	NA	17.26	17.7	17	111.2	3.26	0.59	3.98	2.55	1.39	26.7	1.84	7.3	10.9	88	428.6	3.6	75.7	4.33	0.29
FB2015000156	Negative	27	Male	72	22.4	0	8.1	39.6	8.2	52.2	3.2	0.7	4.2	5.1	155	47.1	92.2	30.3	329	11.2	48.5	187	10.2	11.8	0.19	12.6	1.02	14.14	13.39	16	96.5	5.04	1.17	4.29	2.91	1.2	22.3	2.33	10.9	14.5	84	426.3	3.6	74.2	4.19	0.19
FB2015000157	Negative	29	Female	62	21.5	0	8.1	30.2	7.5	62.3	2.5	0.6	5	4.3	131	39.2	91.6	30.5	334	10.6	49.7	247	11.4	13.6	0.28	16.5	1.02	13.03	11.53	17	78.3	4.92	0.72	4.11	2.22	1.76	21	2.24	6.7	9.2	63	230.5	2.5	68.1	2.82	0.12
FB2015000158	Negative	29	Male	66	16.4	65	5.8	31.5	9.2	59.3	1.8	0.5	3.5	4.9	157	46.7	95.6	32.1	336	10.8	47.3	142	10.8	14.4	0.15	15.4	1.025	19.38	10.08	16	96.1	4.63	0.53	3.26	1.58	1.63	22.5	2.39	10.8	15	92	376.8	4.2	76.3	3.75	0.51
FB2015000161	Negative	29	Female	62	20.3	45	12.8	27.1	5.6	67.3	3.5	0.7	8.6	4.1	127	37.1	90.1	30.8	342	10.8	48.5	261	12.3	15.1	0.32	21.4	1.025	13.72	8.74	12	86.9	4.55	0.71	4.79	3.17	1.46	24.1	2.07	6.8	9.2	47	331.3	2.4	73.9	4.75	0.32
FB2015000162	Negative	29	Female	72	25.6	0	8.9	26.9	6.2	66.9	2.4	0.6	5.9	4.6	134	41.1	89.4	29.1	326	10.9	48.5	274	12.1	16.2	0.33	22.5	1.02	40.35	52.64	36	81.6	3.93	2.57	5.12	2.99	1.51	22.9	2.14	3	4.2	79	335.9	1.2	71.9	4.64	0.11
FB2015000163	Positive	28	Male	72	24.1	1245	6.7	45.4	7.8	46.8	3	0.5	3.2	5.1	158	47.7	94.5	31.2	331	10.9	48.5	206	12.1	14.7	0.24	21.7	1.02	13.91	13.35	17	93.1	4.08	0.73	4.34	2.86	1.31	23.3	2.09	8.4	12.3	55	407.8	3.9	71.9	3.84	0.18
FB2015000166	Negative	25	Male	74	21.3	20	6.3	32.9	9.7	57.4	2.1	0.6	3.6	5.3	158	48.5	91.2	29.6	325	11.4	48.5	169	11.2	14.4	0.18	18.5	1.025	17.46	11.66	13	94.3	3.92	1.11	4.4	2.81	1.4	23.2	2.36	10.9	15.5	62	386	4.6	78	4.69	0.56
FB2015000181	Negative	28	Female	64	17.8	5	8.1	25.3	6.1	68.6	2.1	0.5	5.5	4.8	141	42.4	88.4	29.3	332	11	47.3	264	9.6	12.2	0.25	7.9	1.015	20.45	18.12	16	88.6	4.21	0.5	3.7	1.82	1.82	26.9	1.8	15	22.2	56	225	7.2	75.4	3.27	0.85
FB2015000184	Negative	25	Female	62	25.3	25	7.3	32	5.9	62.1	2.3	0.4	4.6	4.8	140	42.1	87.6	29.1	332	11.1	40.2	215	11.5	13.3	0.24	19.8	NA	28.63	20.18	15	92.2	4.14	1.62	4.35	2.7	1.33	38.9	1.24	8.8	12.5	69	398.1	3.7	87	3.21	0.65
FB2015000190	Negative	30	Female	70	20.2	0	4.3	32.6	7.4	60	1.4	0.3	2.6	4.5	129	38.5	85.3	28.5	335	10	34.3	174	13.3	16.9	0.23	28.2	1.02	15.08	13.74	21	78.7	4.44	0.41	2.31	0.7	1.64	20.3	2.42	8.1	13.3	38	266.8	5.2	69.5	4.67	0.97
FB2015000193	Negative	31	Female	66	17.3	45	5.6	23	6.2	70.8	1.3	0.3	4	4.5	133	39.8	89.3	29.8	334	11.6	40.2	154	12.6	16.2	0.19	23	1.01	16.66	19.43	13	82.9	4.16	0.61	3.61	2.09	1.43	24.8	1.97	7.7	10.8	47	230	3.1	73.7	4.52	0.1
FB2015000196	Positive	31	Male	76	21.2	1705	5.4	35.7	9.4	54.9	1.9	0.5	3	5.1	151	46.6	91.2	29.5	324	10.7	46.2	279	10.4	12.9	0.29	10.9	1.02	18.01	34.3	31	101.8	3.98	0.86	5.85	4.28	1.26	26.5	1.9	10.1	13.4	80	456.1	3.3	76.9	3.93	0.35
FB2015000204	Positive	26	Male	68	22.3	1195	8.1	26.8	7.9	65.3	2.2	0.6	5.3	5.2	156	46.2	88.6	29.8	337	11.7	40.2	252	10.8	14	0.27	14	1.025	29.86	53.21	100	94.5	3.94	1.5	4.41	2.89	1.16	22.6	2.27	12.1	18.3	85	443	6.2	73.8	4.03	0.17
FB2015000210	Negative	26	Male	72	21.1	35	9.7	28.3	7.7	64	2.8	0.8	6.1	5.1	153	46.6	92.1	30.2	328	11.2	47.3	240	10.4	12.9	0.24	14.1	1.02	27.2	53.71	57	99.1	3.93	0.56	5.14	3.53	1.43	23.6	2.16	11.9	17.5	85	439.1	5.6	74.5	3.66	0.73
FB2015000212	Negative	30	Male	52	22.1	0	8.6	28.6	9	62.4	2.5	0.8	5.3	5	151	45.4	91.4	30.3	332	11.3	45	126	11.8	18	0.14	21.3	1.025	19.54	33.6	23	92.4	4.27	1.79	4.63	3.23	1.02	20.8	2.35	8.8	12.4	59	347.7	3.6	69.7	3.81	0.16
FB2015000213	Positive	30	Male	62	21.8	510	9.3	23.4	6.7	69.9	2.2	0.6	6.5	5.2	154	46.2	89.9	29.9	333	11.5	46.2	257	11.5	17.2	0.29	19.2	1.02	15.2	16.18	20	92.6	3.51	0.67	4.46	3.3	1.04	25.2	2.06	18	25.1	91	279.1	7.1	77.1	3.17	0.16
FB2015000218	Negative	24	Male	72	25.9	0	7.4	38.9	6.6	54.5	2.9	0.5	4	6.4	174	53.8	84.2	27.2	323	10.8	37.9	252	10.6	13.3	0.26	15.3	1.02	23.55	34.16	46	100.2	4.56	2.59	5.28	1.36	2.04	23.1	2.29	9.3	13.3	53	804.8	4	76.1	4.51	0.18
FB2015000224	Positive	25	Male	68	24.3	1200	7.9	30.8	7.4	61.8	2.4	0.6	4.9	5.1	157	47	92.4	30.8	334	11.2	46.2	311	10.3	12.9	0.32	12.6	1.02	74.91	109.86	99	103.1	5.25	3.41	5.6	4.01	0.96	25	2.27	10.4	14.8	52	614.1	4.4	81.7	4.83	0.69
FB2015000227	Negative	24	Male	62	18.3	15	6	28.7	8.4	62.9	1.7	0.5	3.8	6.3	130	39.8	63.3	20.6	326	13.6	35.5	255	10.7	14.4	0.27	13.9	1.025	20.97	22.07	22	97.5	3.91	0.37	3.63	1.89	1.67	27.7	1.9	9.1	14.5	40	348.8	5.4	80.2	4.07	0.3
FB2015000230	Negative	26	Female	NA	27.2	35	7.7	30.8	5.6	63.6	2.4	0.4	4.9	4.3	128	39.2	91.6	29.8	326	11.3	40.2	253	11	15.1	0.27	17.1	1.01	17.75	20.19	13	72.2	4.05	0.72	4.1	2.59	1.41	21.8	2.07	7.3	10.4	40	210	3.1	66.9	2.42	0.31
FB2015000233	Negative	26	Male	72	28	75	6.4	34.7	10.2	55.1	2.2	0.7	3.5	5.3	164	48.7	92	30.9	336	11.3	46.2	225	11.4	15.8	0.25	16.8	1.025	19.44	15.37	39	109.2	4.11	1.49	5.79	1.96	1.64	25.4	1.96	17.5	23.3	71	453.9	5.8	75.1	4.9	0.18
FB2015000236	Negative	30	Female	66	21	90	5.4	38	6.6	55.4	2.1	0.4	2.9	4.4	127	38.8	89.3	29.1	327	10.9	47.3	146	13.5	19.4	0.19	32.9	1.015	14.4	11.69	12	78.8	4.06	1.02	3.45	1.83	1.4	23.8	2.12	7.1	10	47	178.4	2.9	74.3	3.63	0.19
FB2015000239	Negative	27	Male	72	25.3	75	8.3	31.3	6.8	61.9	2.6	0.6	5.1	5.4	163	49.7	92.9	30.4	327	11.1	46.2	172	11.3	16.2	0.19	16.9	1.025	27.98	41.74	30	95.9	4.12	1.01	4.19	2.78	1.27	21.2	2.41	17.1	24.9	58	315.6	7.8	72.3	4.56	0.31
FB2015000242	Positive	32	Female	68	23.1	1070	6.7	29.5	8.5	62	2	0.6	4.1	4.9	130	40.2	82.9	26.7	323	10.3	34.3	206	12	14	0.24	20.6	1.01	21.98	15.69	12	77.9	4.45	0.91	4.47	2.79	1.5	21.6	2.16	10.5	15.1	73	231.5	4.6	68.2	2.71	0.17
FB2015000246	Negative	25	Male	68	27.7	25	9.7	37.7	8.1	54.2	3.7	0.8	5.2	6.2	137	41.8	67.1	21.9	327	12.2	36.7	220	9.8	14	0.21	9.4	1.02	18.6	33.12	71	101	3.87	4.02	4.65	2.86	0.83	28.1	1.72	5.3	7.1	84	728.8	1.8	76.5	5.02	0.59
FB2015000248	Negative	31	Male	68	25	55	7.1	33.4	7.8	58.8	2.4	0.6	4.1	4.9	154	45.9	93.3	31.2	335	11.1	48.5	238	11.7	15.4	0.27	20.6	1.02	17.04	19.35	19	99.6	4.5	0.93	4.59	3.31	1.08	14.8	2.98	7.2	9.9	68	492.3	2.7	58.9	4.45	0.38
FB2015000251	Negative	26	Female	70	21.2	10	6.7	25.4	3.5	71.1	1.7	0.2	4.8	4.3	130	39.1	91.2	30.3	332	10.7	47.3	212	11.1	14.7	0.23	15.6	NA	15.07	15.87	16	84	4.67	0.86	3.96	2.39	1.4	21.1	2.32	10	14.7	55	320.1	4.7	70.1	3.57	0.52
FB2015000254	Positive	27	Male	66	23.7	1935	10.8	21.6	4.4	74	2.3	0.5	8	4.8	155	46.3	96.3	32.2	334	10.1	48.5	271	11.2	13.6	0.3	18	1.015	17	19.28	21	103.6	4.11	1.41	4.75	3.27	1.16	27.2	1.81	11.6	16.1	57	398.3	4.5	76.4	3.91	0.56
FB2015000261	Negative	33	Male	64	21	50	8.2	31.7	6.2	62.1	2.6	0.5	5.1	5.2	165	48.8	93.3	31.4	338	11.1	48.5	209	12.2	15.8	0.25	22.2	1.02	18.59	27.43	31	87.6	4.58	1.03	5.96	1.81	1.65	23.8	2.21	17.3	23.4	71	416.9	6.1	76.4	3.73	0.15
FB2015000264	Negative	30	Male	62	29.1	0	6	39.8	9.1	51.1	2.4	0.5	3.1	5.4	164	48.2	89.8	30.5	340	12.2	47.3	228	12.1	16.2	0.27	21.9	1.015	30.03	85.38	29	88.3	4.59	1.56	4.04	2.97	0.79	22.9	2.2	31.2	43.8	47	466	12.6	73.3	2.95	0.54
FB2015000267	Positive	32	Male	72	29.7	1050	8.7	42	8.5	49.5	3.7	0.7	4.3	5	157	47.6	95.1	31.3	329	10.9	47.3	231	11.6	14.7	0.26	18.8	1.02	23.12	40.27	22	107.4	4.94	1.65	4.06	2.56	1.27	23	2.31	15.1	22.2	69	674.3	7.1	76.1	3.91	0.07
FB2015000270	Positive	28	Female	70	17.2	1820	4.5	36.7	8.2	55.1	1.7	0.4	2.4	3.9	128	38.9	100.2	32.9	329	9.7	45	141	10.9	15.1	0.15	15.4	1.01	16.34	18.23	10	83.7	4.13	0.4	3.37	1.79	1.58	28	1.73	10.4	15.6	41	295.9	5.2	76.3	4.14	0.12
FB2015000273	Positive	24	Female	70	23.5	1540	6.8	33.4	6.5	60.1	2.3	0.4	4.1	4.5	133	40.9	91.8	29.8	325	11.3	37.9	209	11.6	14.4	0.24	19.3	1.02	13.98	10.08	13	84.9	4.19	0.64	3.9	2.47	1.37	27.4	1.74	17.1	23.5	57	292.4	6.4	75.1	3.34	0.53
FB2015000288	Positive	29	Female	68	15	2830	9.7	27.4	7.3	65.3	2.7	0.7	6.3	4.4	142	42	95.2	32.1	338	10.9	48.5	195	12.3	16.5	0.23	23.6	1.01	17.26	21.53	22	81.6	4.1	0.74	4.21	2.58	1.44	24.8	2.07	10.2	14.2	41	371.2	4	76.1	3.61	0.18
FB2015000291	Negative	29	Male	76	20.9	5	9	39.5	7.1	53.4	3.6	0.6	4.8	5.1	148	45.1	88.8	29.1	328	11	40.2	170	12.4	15.8	0.21	22.9	1.025	16.59	21.18	16	113	4.23	0.82	3.66	2.23	1.29	21	2.44	9	13.7	79	439.5	4.7	72.2	4.48	0.35
FB2015000294	Negative	28	Female	70	19	70	7	44.2	8	47.8	3.1	0.6	3.3	4.3	138	41	95.1	31.9	336	10.2	37.9	244	11	13.3	0.26	15.7	1.01	16.22	13.21	15	80.5	4.29	1.28	3.07	1.94	0.84	33.3	1.39	11.6	16	68	421.3	4.4	79.5	1.89	0.17
FB2015000300	Negative	29	Male	72	22.6	0	6.2	31.6	6.2	62.2	2	0.4	3.8	5.3	163	49.2	93.7	30.9	331	11.7	46.2	177	12.9	16.2	0.22	26	1.025	16.39	17.88	19	98.4	4.66	0.9	4.38	3.03	1.23	20.3	2.49	12.1	18.5	70	245.6	6.4	70.9	5.55	0.45
FB2015000303	Negative	25	Female	66	17.3	40	6	30.2	6.3	63.5	1.8	0.4	3.8	4.7	139	41.2	88	29.6	337	10.4	33.1	212	11.9	16.2	0.25	20.4	1.02	13.5	16.68	12	81.4	4.99	0.61	4.3	2.58	1.64	22.9	2.22	18.3	25.1	50	329.1	6.8	73.7	4.52	0.61
FB2015000309	Negative	31	Female	72	18.3	15	6.4	43.7	6.2	50.1	2.8	0.4	3.2	4.3	133	39.3	91.4	30.8	338	11.3	49.7	153	12.4	17.6	0.18	24.3	1.015	18.81	14.67	10	81	4.42	1	2.74	1.54	1.08	25.3	1.86	8.1	12	37	230.3	3.9	72.4	2.53	0.17
FB2015000315	Negative	29	Female	68	24.3	30	4	36.6	6.6	56.8	1.5	0.3	2.2	4.2	128	38.6	92.9	30.7	331	11.1	48.5	151	12.9	18.3	0.19	26.8	1.015	15.11	12.71	13	75.5	4.8	1.39	3.59	2.12	1.22	22.2	2.22	15	20.6	40	263.7	5.6	71.5	2.59	0.42
FB2015000321	Negative	27	Male	72	21.2	75	7.8	26.3	7.7	66	2.1	0.6	5.1	5.1	162	47.9	94.3	31.8	338	11	48.5	158	10.6	14	0.16	13.3	1.02	15.68	14.2	15	99.5	4.27	0.69	3.46	1.69	1.69	25.5	2.02	17	25.5	68	436.5	8.5	77.1	5.3	0.23
FB2015000324	Negative	25	Male	66	17.8	0	6.7	37.5	11.3	51.2	2.5	0.8	3.4	4.7	148	43.8	93.2	31.4	337	11.1	48.5	213	10.4	13.3	0.22	12.4	1.02	20.02	17.38	21	95.4	4.09	0.78	3.41	1.74	1.52	25.2	2.13	9.3	13.7	75	376.8	4.4	79	3.91	0.54
FB2015000327	Positive	22	Male	68	19.9	755	4.7	36	5.9	58.1	1.7	0.3	2.7	5.7	169	50.5	88.5	29.5	334	11	45	153	11.7	14.4	0.17	20.9	1.02	15.31	11.75	19	106.7	4.46	0.68	4.53	2.91	1.46	22.7	2.22	14.4	19.9	55	270.4	5.5	73.2	5.6	0.14
FB2015000328	Negative	29	Male	62	22.8	20	8.6	31.2	7.1	61.7	2.7	0.6	5.3	5	156	47	93.3	30.9	331	11.1	46.2	315	10.9	14.7	0.34	14.8	1.02	62.07	160.29	84	94.4	4.56	2.71	4.74	3.09	1.13	25.5	2.28	11.4	16	81	689.8	4.6	83.6	3.64	0.09
FB2015000332	Positive	26	Male	60	21.7	600	7	33.7	9.1	57.2	2.4	0.6	4	6.7	148	45	67.7	22.2	328	12.1	40.2	209	11.9	17.6	0.24	20.7	1.02	39.69	121.87	28	109.4	3.33	1.45	4.69	3.18	1.23	25	2	9.7	14	75	470.5	4.3	74.9	4.35	0.32
FB2015000335	Positive	27	Female	70	23.7	1635	6.2	33.7	9.2	57.1	2.1	0.6	3.5	4.2	126	37.7	90.1	30	334	10.8	40.2	142	10.6	14.7	0.15	11.6	1.01	25.12	29.53	34	79.5	4.18	0.71	4.22	2.43	1.67	24.1	1.95	10.9	15.8	47	340.7	4.9	71.2	3.45	0.28
FB2015000341	Positive	23	Female	60	18.5	1665	9.1	30.6	5.1	64.3	2.8	0.5	5.8	4.7	153	45.8	97.1	32.4	334	11.3	47.3	249	10.5	12.6	0.26	14.4	1.015	17.03	15.34	15	85.8	4.14	0.79	3.72	2.21	1.36	20.5	2.35	11	17.8	57	227.4	6.8	68.6	2.71	0.4
FB2015000342	Positive	25	Female	66	19.9	970	7.8	31.2	8.7	60.1	2.4	0.7	4.7	5.7	128	38.4	68	22.6	333	11.2	33.1	209	12	21.2	0.25	23.5	NA	15.68	9.73	12	88.1	4.19	0.74	4.04	2.33	1.61	26.3	1.79	10.4	14.5	76	406.2	4.1	73.4	3.97	0.06
FB2015000344	Positive	20	Female	74	23.9	1055	9.8	24.4	8.1	67.5	2.4	0.8	6.6	4.1	134	39.6	96.2	32.5	338	11.4	47.3	260	10.4	13.3	0.27	13.5	1.02	17.69	15.54	12	86.3	3.52	1.13	4.67	3.01	1.4	29.2	1.62	6.6	9.1	62	324.8	2.5	76.6	3.14	0.13
FB2015000350	Negative	27	Male	76	23.5	0	10.4	31.9	7.7	60.4	3.3	0.8	6.3	5.1	168	50.1	98.1	32.8	335	9.9	46.2	159	12.7	16.2	0.2	24.9	1.02	15.97	32.72	34	88.2	4.19	1.38	3.94	2.75	0.97	20.3	2.38	12.1	18.3	51	407.9	6.2	68.7	4.57	1.09
FB2015000358	Negative	29	Male	68	25	50	6.3	45.2	6.7	48.1	2.9	0.4	3	5.4	156	47.5	87.9	28.8	328	11.1	46.2	261	10.3	13.6	0.26	12.6	1.015	29.11	64.69	46	102.2	4.02	1.2	4.54	2.51	1.68	22.4	2.34	6.9	10.4	82	362	3.5	74.9	3.45	0.15
FB2015000361	Positive	23	Female	74	19.4	235	6.3	31.1	8	60.9	2	0.5	3.8	4.8	140	43.3	90.5	29.2	323	11.4	48.5	249	11.5	13.3	0.28	19.1	1.01	19.37	16.38	17	82.2	3.66	0.93	4.97	3	1.72	20.3	2.32	8.4	11.8	39	319.6	3.4	67.3	3.35	0.25
FB2015000364	Negative	32	Male	64	21.6	5	6.2	33.3	9.3	57.4	2.1	0.6	3.5	5.1	154	47	92.2	30.1	327	11.2	48.5	158	11.7	15.4	0.18	20.4	1.015	34.74	48.86	36	93	4.78	0.86	3.87	2.48	1.26	23.4	2.23	17.6	25.5	72	399.8	7.9	75.5	3.94	1.16
FB2015000372	Negative	27	Male	74	23.4	0	6.3	34.4	6.6	59	2.2	0.4	3.7	4.7	145	42.7	90.6	30.7	339	12.1	52.1	252	11	13.3	0.27	16.4	1.015	42.29	119.29	22	100.3	4.63	0.84	4.71	3.11	1.43	25	2.09	9.3	13.7	47	362.1	4.4	77.3	3	0.15
FB2015000378	Positive	31	Female	64	25.9	1270	7	34	8.3	57.7	2.4	0.6	4	3.9	115	34.9	89.2	29.3	329	12.3	52.1	222	11.5	14.4	0.25	18.8	1.015	15.7	11.53	13	76	4.86	1.3	4.45	3.07	1.09	20.4	2.39	6.7	8.4	52	215	1.7	69.1	2.6	0.16
FB2015000382	Positive	27	Female	70	38.6	1000	8.6	25.4	4.8	69.8	2.2	0.4	6	5.3	142	44	82.7	26.6	322	11.8	45	196	11.9	16.9	0.23	21.9	1.015	24.2	38.56	39	86.8	4.08	2.28	5.38	3.93	1.11	27.7	1.9	7.7	10.7	54	537.7	3	80.4	2.91	0.18
FB2015000385	Positive	26	Female	70	16.9	2765	4.7	44	9.3	46.7	2.1	0.4	2.2	4.2	126	37.4	89.3	30	336	10.9	37.9	293	10.8	13.3	0.31	15.6	1.015	16.17	12.48	16	82.2	3.48	0.44	3.67	1.91	1.75	28.1	1.75	11.3	17.1	53	292.6	5.8	77.2	2.65	1.02
FB2015000388	Positive	30	Female	64	21.5	165	5.4	46.8	7.3	45.9	2.5	0.4	2.5	4.9	143	44	89.5	29	325	10.9	40.2	223	10.4	13.3	0.23	13.1	1.015	13.54	10.84	9	95	4.54	0.92	4.55	3.17	1.21	20.1	2.54	11.2	15.3	44	322.7	4.1	71.2	5.28	0.11
FB2015000391	Negative	25	Female	68	18.6	0	7.4	49.2	7	43.8	3.6	0.5	3.3	4.3	131	39.5	92.6	30.6	331	10.5	48.5	142	11.8	17.2	0.16	22.3	1.01	17.22	9.59	14	84.2	3.93	0.55	4.62	2.51	2.05	22.4	2.26	8.3	12.3	58	368	4	73.1	3.93	0.26
FB2015000396	Positive	27	Female	64	21.9	1705	8.6	35.8	5.4	58.8	3.1	0.5	5	3.9	124	36.8	94.7	31.8	336	10.9	49.7	295	11	14	0.32	15.7	1.01	17.43	16.97	19	71.8	4.99	1.45	4.71	3.31	1.05	23.3	2	6.4	9	41	188	2.6	69.8	2.76	0.3
FB2015000399	Negative	25	Female	70	20.8	0	8.7	39.4	7.9	52.7	3.4	0.7	4.6	4.9	148	45.4	92	29.9	325	10.6	48.5	228	11.5	14.4	0.26	18.5	1.01	22.04	25.34	13	88.6	4.11	0.96	4.61	2.82	1.71	26.3	1.85	5.6	7.8	65	296.4	2.2	75	5.74	1.098
FB2015000414	Negative	25	Male	74	22.7	0	4.4	36.2	8.3	55.5	1.6	0.4	2.4	4.8	154	45.9	95.4	31.9	335	10.9	48.5	212	9.7	11.1	0.2	9.9	1.025	20.27	31.74	32	97.9	4.38	1.1	4.99	3.17	1.5	20.9	2.36	12.1	18.3	64	525.8	6.2	70.2	5.48	0.64
FB2015000416	Positive	33	Male	68	23.5	425	8.3	27.6	7.7	64.7	2.3	0.6	5.4	5.5	165	50.7	92.8	30.1	325	11.1	48.5	207	11.6	12.9	0.24	20.4	1.025	23.82	22.71	16	103.3	4.82	0.59	4.32	3.09	1.15	21.6	2.38	11.8	18.4	67	399.9	6.6	72.9	4.18	0.66
FB2015000422	Negative	26	Female	64	19.7	10	7	29.6	9.2	61.2	2.1	0.7	4.2	4.5	135	40.3	88.8	29.7	334	11.7	48.5	186	13.1	17.6	0.24	28.1	1.015	21.69	20.4	19	88.7	3.62	0.82	4.44	2.42	1.79	25.5	2.04	16.3	23.2	42	291	6.9	77.6	4.87	0.33
FB2015000428	Positive	23	Female	68	16.9	1555	4.8	37.8	6.9	55.3	1.8	0.3	2.7	4.3	125	37.9	87.7	28.8	329	9.7	34.3	151	12	17.6	0.18	21	1.025	20.37	17.88	11	83.9	3.6	0.83	4.03	2.52	1.33	22	2.21	3.6	5.5	35	187.6	1.9	70.7	3.95	0.43
FB2015000435	Positive	27	Male	60	22	1035	8.9	28.8	9	62.2	2.6	0.8	5.5	5.2	157	46.1	89	30.2	340	10.9	48.5	177	11.6	15.1	0.2	18.3	1.025	20.07	24.49	26	89.1	4.66	0.64	4.15	2.49	1.45	21.8	2.11	17.6	23.9	73	326.5	6.3	67.8	4.28	0.21
FB2015000438	Positive	29	Female	70	20.3	1595	7.1	40.8	6.4	52.8	2.9	0.5	3.7	4.6	140	42	92.4	30.7	333	10.5	47.3	233	8.7	11.1	0.2	6.1	1.015	19.27	23.18	19	77.9	3.71	0.49	2.99	1.55	1.42	27.3	1.83	4.7	7.7	63	312.6	3	77.3	4.22	0.3
FB2015000449	Positive	25	Female	70	18.7	1560	6.2	33.9	6.9	59.2	2.1	0.4	3.7	4.4	134	40.9	93.6	30.6	327	11.1	48.5	178	12.6	18	0.22	26.5	1.01	19.52	17.61	17	81.2	3.34	0.56	3.68	2.03	1.6	24.1	2.13	11	16.2	55	276	5.2	75.4	3.12	0.86
FB2015000452	Negative	27	Female	66	20.4	0	11.4	13.7	4.5	81.8	1.6	0.5	9.3	4.4	133	38.6	88.6	30.5	344	11.7	37.9	248	10.3	12.6	0.25	12.5	1.01	14.03	15.37	11	76.6	4.27	1.19	3.79	2.52	1.06	26.7	1.91	6.2	8.9	37	314.8	2.7	77.7	3.85	0.21
FB2015000458	Positive	26	Female	76	24.3	155	6.4	41.2	6.3	52.5	2.6	0.4	3.4	4.2	121	37.8	90.4	28.8	320	10.8	37.9	258	10.9	13.6	0.28	15.5	1.01	16.97	15.45	21	83.6	4.79	2.13	4.43	3.03	0.93	23.1	2.04	6.4	8.7	51	285.3	2.3	70.3	2.63	0.83
FB2015000461	Negative	26	Female	68	19.1	75	3.9	36.2	11.3	52.5	1.4	0.4	2.1	4.5	127	38.8	86.5	28.2	327	9.9	35.5	152	9.7	13.6	0.14	8.7	1.02	15.77	11.06	11	85.1	4.52	1.04	5.12	3.11	1.72	24.5	1.92	11.4	15.2	35	260.5	3.8	71.5	3.67	0.38
FB2015000466	Negative	24	Female	66	20.2	90	6.7	43.7	6.8	49.5	2.9	0.5	3.3	4.1	128	38.5	94.4	31.3	332	10.3	46.2	237	10.4	12.9	0.24	12.3	1.025	15.46	9.99	15	85.2	4.9	0.37	4.54	2.4	1.97	23.8	2.01	5.9	8.6	37	263	2.7	71.6	3.55	0.28
FB2015000467	Positive	29	Female	68	18.3	2585	8.6	38	7.7	54.3	3.3	0.7	4.6	4.3	131	39.8	93.2	30.6	329	11.1	48.5	193	11.4	15.1	0.22	19.1	1.025	21.34	19.76	17	81.7	4.77	0.67	4.65	2.55	1.86	24.2	2.11	11.4	16.9	38	262.7	5.5	75.2	3.8	0.39
FB2015000468	Positive	25	Female	68	26.4	1160	5.9	43.8	8.2	48	2.6	0.5	2.8	4.1	120	37.2	91.2	29.4	322	12	49.7	260	9.9	11.8	0.25	10.6	1.01	19.46	13.49	12	82.7	4.14	1.87	4.08	2.26	1.03	26.2	1.77	3.4	5.1	58	300.3	1.7	72.6	3.7	0.11
FB2015000476	Positive	27	Female	68	18.5	1620	5.9	32.9	6.5	60.6	1.9	0.4	3.6	5	141	42.8	85.8	28.2	329	9.9	35.5	151	12.4	17.6	0.18	25.4	1.015	21.61	17.42	17	82.1	4.72	0.88	4.84	2.74	1.78	23.9	2.11	9.2	12.3	66	230.1	3.1	74.3	5.35	0.17
FB2015000478	Negative	22	Female	66	21.8	25	12.3	29.4	7	63.6	3.6	0.9	7.8	4.4	123	37.2	84	27.7	330	10.9	41.4	317	11.1	13.6	0.35	17.6	1.01	13.38	11.32	15	79.3	3.53	1.12	3.19	2.07	0.95	29.2	1.64	4.6	7.5	57	371.3	2.9	77.1	4.02	0.28
FB2015000479	Negative	27	Female	64	16.2	35	9.7	34.2	8.5	57.3	3.3	0.8	5.6	4.4	129	39.1	90	29.6	329	10.8	46.2	244	12.1	14.7	0.29	21.5	1.01	15.09	14.75	17	86.3	4.85	1.06	3.94	2.14	1.61	21.8	2.37	7.5	10.4	34	296.6	2.9	73.5	2.95	0.19
FB2015000482	Negative	24	Male	66	23.1	50	6	42	9.5	48.5	2.5	0.6	2.9	5.5	160	47.9	86.8	28.9	334	10.5	39.1	224	12.2	13.6	0.27	22.4	1.02	19.24	11.03	17	114.7	3.8	0.71	4.34	3.07	1.15	21.7	2.48	17.1	24.9	61	575.9	7.8	75.5	3.64	0.12
FB2015000485	Negative	24	Female	68	17.9	0	7.8	19.8	8.8	71.4	1.5	0.7	5.6	4.3	107	33.2	77	24.7	322	13.3	47.3	203	10.7	15.1	0.21	14.4	1.02	24.63	31.73	11	87.3	3.99	1.05	4.34	2.12	1.83	28.7	1.7	6.7	9.8	61	313.3	3.1	77.5	4.08	0.72
FB2015000488	Negative	30	Female	68	19.8	70	6	39.5	11.7	48.8	2.4	0.7	2.9	4.6	136	41	90.1	29.8	331	11.5	46.2	252	11.4	12.9	0.28	17.6	1.015	13	11.39	11	82.2	4.43	1.2	4.52	2.92	1.25	22.4	2.17	7.6	11.7	49	368.9	4.1	71.1	2.83	0.54
FB2015000491	Negative	21	Male	74	20.1	0	6.3	26.4	10.6	63	1.7	0.7	3.9	5.2	158	48.1	93.1	30.5	328	10.5	48.5	174	11.2	15.4	0.19	17.1	1.02	15.56	18.75	20	91.7	4.48	0.6	3.66	1.77	1.74	22.5	2.2	6.8	11	54	445.9	4.2	71.9	2.98	0.15
FB2015000494	Negative	28	Male	76	22.5	0	6.7	38.7	11.2	50.1	2.6	0.8	3.3	5.9	136	40.7	69.2	23	334	12.7	41.4	132	11.5	NA	0.15	21.1	1.02	54.51	87.5	35	100.5	4.23	0.85	3.82	2.36	1.62	24.4	1.86	13.2	20.5	74	484.6	7.3	69.9	3.94	0.36
FB2015000497	Negative	24	Male	68	16.5	20	5.6	33.8	8.8	57.4	1.9	0.5	3.2	5.3	158	48.4	90.8	29.5	326	11.4	49.7	221	11.1	14	0.24	15.8	1.025	10.93	10.72	13	94.5	5.13	0.72	2.85	1.71	1	24.9	1.95	7.9	13.4	94	466	5.5	73.5	4.5	0.64
FB2015000500	Negative	26	Female	72	19.6	20	5.4	45.6	8.2	46.2	2.5	0.4	2.5	4.1	129	38.8	95.6	31.7	332	11.5	53.3	207	11.3	14	0.23	15.8	1.015	12.91	8.44	12	86.3	3.85	0.77	4	1.83	1.93	24.2	1.99	11.4	15.6	35	224.8	4.2	72.3	3.14	0.21
FB2015000506	Negative	32	Female	66	19.7	0	5.2	39.9	6.9	53.2	2.1	0.4	2.7	3.9	118	35	90	30.3	337	10.8	48.5	209	11.3	14.7	0.23	16.4	1.01	15.73	13.25	16	74	3.91	0.45	3.17	1.61	1.47	21.6	2.26	13.8	21.5	44	263.7	7.7	70.4	2.97	0.19
FB2015000509	Negative	31	Female	60	20.3	10	4.4	47.1	7.9	45	2.1	0.3	2	3.8	121	36.4	96.3	31.9	332	10.8	54.5	139	11.7	14.4	0.16	19.2	1.01	19.85	22.85	11	91.6	4.29	0.7	4.89	2.43	2.13	26.2	1.89	12	15.4	44	239.3	3.4	75.6	4.26	0.4
FB2015000515	Negative	23	Female	72	18.4	0	11.3	23	6.9	70.1	2.6	0.8	7.9	4.3	128	39.4	91.8	29.7	324	10.6	48.5	203	10	11.8	0.2	11.9	1.01	21.62	17.62	18	86.5	3.75	1.02	3.57	2.25	1.08	26.1	1.98	5.6	8.7	62	412.1	3.1	77.9	3.67	0.6
FB2015000527	Positive	27	Male	68	21.5	1780	8.2	48.6	7.6	43.8	4	0.6	3.6	5.1	148	45	88.7	29.1	328	11.7	46.2	242	10.9	14	0.26	14.1	1.025	14.2	9.53	14	100.7	4.38	0.58	4.15	2.55	1.39	27.5	1.77	9.9	15.5	64	401.4	5.6	76.1	4.3	0.7
FB2015000530	Negative	26	Male	68	20.3	50	7.8	28.6	8	63.4	2.2	0.6	5	5.3	160	48.9	93	30.4	327	11.1	48.5	220	11.4	14.4	0.25	17.1	1.015	29.43	49.13	20	99.2	4.13	1.04	3.42	2.04	1.22	21.9	2.41	12.2	18.6	91	382.6	6.4	74.7	3.21	0.63
FB2015000533	Negative	24	Female	64	21	0	10	21.4	5.7	72.9	2.1	0.6	7.3	4.5	135	40.4	89.2	29.7	334	10.9	36.7	264	10.6	12.2	0.27	14	1.01	17.62	13.08	22	81.9	4.11	1.48	4.93	3.45	1.18	22.5	2.17	12.2	18.1	54	363.3	5.9	71.4	2.52	0.91
FB2015000536	Negative	28	Male	64	22.5	0	8.1	31	6.4	62.6	2.5	0.5	5.1	5.3	169	50.5	95.2	31.8	334	10.9	48.5	218	10.9	12.2	0.23	16.9	1.01	12.46	18.84	23	96.9	3.89	0.67	4.19	2.74	1.29	20.9	2.36	12.2	18.9	72	318.3	6.7	70.2	3.02	0.13
FB2015000548	Positive	26	Female	66	20.6	1250	9.3	26.8	7.4	65.8	2.5	0.7	6.1	5.5	114	32.8	60.1	20.8	347	13.3	35.5	238	11.8	13.8	0.28	21.7	1.01	13.29	11.49	13	71.3	3.38	0.51	2.86	1.55	1.28	20.4	2.38	13.1	21.9	57	336.7	8.8	68.9	3.03	0.38
FB2015000551	Positive	21	Female	74	19.8	2065	9	36.6	6	57.4	3.3	0.5	5.2	4.4	130	39.4	89.7	29.5	329	10.9	48.5	189	11.4	14	0.21	17.9	1.02	14.34	8.65	12	77.8	4.35	1.21	3.71	2.17	1.33	22.2	2.21	9.7	14	46	367.1	4.3	71.3	3.13	0.13
FB2015000554	Positive	25	Female	66	18.8	1560	6.7	32.2	7.6	60.2	2.2	0.5	4	4	133	39.7	99.2	33.1	335	9.8	37.9	172	13.7	18.7	0.23	30.9	1.02	15.19	9.7	14	85.9	4.6	0.58	4.15	2.34	1.65	21.8	2.31	12.2	18.4	54	273.8	6.2	72.1	3.67	0.15
FB2015000563	Positive	25	Female	70	18.5	2165	6.4	32.2	8.2	59.6	2.1	0.5	3.8	4.8	150	45.1	94.1	31.2	332	10.3	48.5	209	12.1	17.2	0.25	20.4	1.02	18.22	14.04	20	81.5	3.81	0.77	4.34	2.53	1.59	28.5	1.84	8.6	12.3	54	323.6	3.7	80.9	3.69	0.17
FB2015000575	Negative	29	Female	64	19.6	25	6.3	28.5	7.7	63.8	1.8	0.5	4	4	126	38.1	95.8	31.6	330	10.8	47.3	154	11.3	14.4	0.17	16.1	1.015	13.37	11.36	14	83.7	3.92	1.38	4.3	2.48	1.43	24.5	2.02	4.7	7.3	58	228.8	2.6	74	4.53	0.38
FB2015000578	Negative	30	Male	72	28.4	0	7.7	43.9	10.7	45.4	3.4	0.8	3.5	5	153	45.5	91	30.5	336	12.1	48.5	190	12.3	16.2	0.23	23.2	1.025	23.84	48	37	106.1	3.97	1.03	5.72	4.01	1.39	21.7	2.33	10	14.8	77	519.3	4.8	72.3	5.15	1.01
FB2015000581	Negative	33	Female	70	16.9	5	5.4	44.8	7	48.2	2.4	0.4	2.6	4.1	129	38.7	94.5	31.4	333	11	50.9	218	9.9	12.6	0.21	10.4	1.015	17.28	13.93	16	79.2	4.11	0.79	4.29	2.59	1.46	22.4	2.12	7.5	10.9	66	342.6	3.4	69.9	5.67	0.18
FB2015000584	Positive	26	Female	64	22.3	1950	5.4	30.8	8.2	61	1.7	0.4	3.3	4.3	134	40.5	94.1	31	330	11.6	45	185	9.9	12.2	0.18	11.4	1.015	20.09	21.99	17	77.1	4.16	0.83	3.86	2.38	1.28	21.5	2.28	10.9	16.4	56	293.8	5.5	70.6	2.74	0.27
FB2015000590	Negative	29	Male	60	NA	0	7.1	29.1	9	61.9	2.1	0.6	4.4	5.3	160	49.4	93.4	30.2	323	11.1	48.5	140	10.5	11.8	0.14	14.5	1.025	18.69	32.27	29	95.8	3.81	1.26	4.67	1.78	1.55	20.3	2.43	12.2	18.7	58	429.4	6.5	69.7	4.93	0.57
FB2015000593	Negative	30	Male	72	22.3	35	6.7	28.7	5.6	65.7	1.9	0.4	4.4	5.3	157	46.9	89.2	29.8	334	11.6	48.5	198	11.3	14.4	0.22	18.1	1.01	13	16.54	22	95.5	4.34	1.15	4.16	2.87	0.98	24.3	2.16	14.1	21	62	437.2	6.9	76.8	3.91	0.31
FB2015000605	Positive	28	Male	78	18.2	160	8.1	19	7.3	73.7	1.5	0.6	6	5.4	164	49.8	92.1	30.3	329	11.2	48.5	197	11.8	15.1	0.23	19.5	1.02	20.53	7.7	16	98.8	4.05	0.79	3.57	2.24	1.15	26.9	1.92	11	16.9	72	320	5.9	78.5	3.39	1.01
FB2015000608	Negative	24	Female	54	16.6	25	4.5	39	10.9	50.1	1.8	0.5	2.2	3.8	123	36.7	96.8	32.3	335	12	52.1	146	10.9	11.8	0.15	16.3	1.015	14.67	11.98	12	79.6	3.99	0.57	6.58	4.08	2.06	21.4	2.45	12.2	15.7	35	269.7	3.5	73.9	4.62	0.38
FB2015000611	Negative	49	Male	76	23.9	75	7.1	40.1	8.9	51	2.8	0.6	3.7	4.7	150	44.6	94.5	31.7	336	10.9	50.9	164	10.8	12.9	0.17	15.7	1.01	17.03	22.34	20	99.4	4.65	0.89	5.54	3.58	1.6	20.2	2.31	11.9	16	53	468.2	4.1	66.8	6.22	1.01
FB2015000620	Negative	35	Female	60	21.4	15	6	34.7	6	59.3	2.1	0.4	3.5	4.2	119	36.7	87.8	28.4	324	9.7	33.1	188	11.4	13.6	0.21	17.8	1.02	22.79	16.85	9	80.1	4.36	0.97	3.94	2.04	1.71	22.1	2.23	15.5	22	36	226.6	6.5	71.4	3.68	0.38
FB2015000623	Negative	28	Male	72	28.4	0	6.2	26.7	8.9	64.4	1.7	0.6	3.9	4.7	144	43.2	91.5	30.4	333	10.6	49.7	190	10.5	11.5	0.19	13.8	1.025	23.46	36.6	34	97.1	4.01	1.01	5.32	3.91	1.1	23	2.08	9.7	13.7	79	663	4	70.9	4.13	0.57
FB2015000629	Negative	24	Male	74	21.6	0	8.1	27.1	7.9	65	2.2	0.6	5.3	5.1	139	42.6	84	27.3	326	10.9	35.5	215	10.4	12.6	0.22	12.5	1.01	28.81	57.7	20	94.2	3.67	0.95	3.2	1.99	1.05	24.6	2.03	6.5	11	73	338.2	4.5	74.6	3.43	0.64
FB2015000632	Positive	34	Male	66	26.2	1150	7.7	37.5	6.6	55.9	2.9	0.5	4.3	5.4	159	47.3	88.5	29.7	336	11	46.2	208	12.5	16.2	0.26	23.9	1.025	18.77	27.27	30	102.8	4.18	2.69	5.18	3.45	0.86	25.3	1.93	7	10.1	52	384	3.1	74.2	3.76	0.38
FB2015000635	Positive	30	Male	58	21.2	225	5	36.7	7.6	55.7	1.8	0.4	2.8	5.2	150	45.1	86.7	28.7	332	9.8	41.4	213	9.8	12.6	0.2	9.7	1.01	15.45	21.26	22	96	3.38	1.16	3.66	2.27	1.18	21.1	2.29	11.9	18.6	47	381.3	6.7	69.5	2.41	0.19
FB2015000638	Negative	33	Male	68	24.1	95	7.1	33.3	7.9	58.8	2.4	0.6	4.1	5	151	45.8	91	29.9	329	11.4	45	218	12.1	16.9	0.26	21.6	1.02	20.88	33.39	19	100.1	3.63	1	5	3.87	0.88	25.5	1.99	5.8	8.3	64	314.8	2.5	76.3	4.33	0.57
FB2015000650	Negative	31	Male	72	21.8	0	6.4	20.4	7	72.6	1.3	0.4	4.7	4.8	148	45.2	94	30.7	327	11.7	48.5	172	11	12.2	0.18	17.1	1.025	16.99	15.24	21	93.8	3.85	0.73	3.71	2.36	1.23	24.7	1.95	8.8	13.3	70	468.5	4.5	72.9	4.77	0.57
FB2015000656	Positive	32	Male	72	21.8	1080	9.5	23	8.2	68.8	2.2	0.8	6.5	5.2	146	43.8	84.9	28.2	333	10.8	41.4	255	9.8	11.5	0.24	10.3	1.02	23.48	29.8	23	110.7	3.66	0.71	4.28	2.79	1.27	20.4	2.37	11.5	17.2	97	330.6	5.7	68.8	7.2	0.17
FB2015000662	Negative	23	Male	78	16.7	5	5.8	45.7	8.2	46.1	2.7	0.5	2.6	5	150	45.5	90.9	29.9	329	11.4	50.9	169	10.1	12.2	0.17	11.8	1.01	20.18	19	22	96.8	4.37	1.38	3.94	2.39	1.17	31	1.61	19.1	27.4	62	327.4	8.3	80.8	3.71	0.19
FB2015000668	Negative	29	Male	64	20.3	30	5.9	33	9.1	57.9	1.9	0.5	3.5	5.6	161	49.5	89	28.9	325	10.9	42.6	217	12.7	16.5	0.27	24.3	1.025	15.09	16.58	21	95.9	4.22	1.28	4.8	3.38	1.12	24.3	2.12	12.2	18.9	62	474.3	6.7	75.7	2.92	0.19
FB2015000671	Negative	29	Male	60	20.9	30	6	32.1	8.8	59.1	1.9	0.5	3.6	5	145	43.5	87.5	29.1	333	11.1	40.2	192	9.9	12.6	0.19	11.6	1.01	17.73	17.11	27	94.3	3.87	2.22	4.9	3.06	1.17	21.2	2.43	8.4	11.9	92	353	3.5	72.8	4.16	0.38
FB2015000677	Positive	27	Male	66	24.1	1085	7.8	35.4	7.3	57.3	2.8	0.6	4.4	5.4	158	48.4	89.5	29.2	326	10.9	40.2	217	11.8	14	0.25	20.4	1.015	23.91	21.95	16	100.1	4.18	1.51	3.38	2.07	0.92	27.8	1.73	5.3	8.1	83	487.3	2.8	76	4.77	0.15
FB2015000680	Negative	26	Male	74	25.6	85	7.7	22.7	9.1	68.2	1.7	0.7	5.3	5.2	154	46	89.4	29.9	334	11.6	43.8	216	10.4	11.5	0.22	14.7	1.02	15.41	31.98	35	93.6	4.2	1.09	4.93	3.49	1.16	20.5	2.45	9.4	13.7	97	437.9	4.3	70.7	2.93	0.38
FB2015000683	Negative	26	Male	68	21.2	0	5.2	37.2	8	54.8	1.9	0.4	2.9	5	158	46.9	93.5	31.4	336	11.1	48.5	177	12.3	15.8	0.21	22.7	1.015	19.15	11.36	13	92.7	4.07	0.77	4.35	3.03	1.06	20.5	2.37	10	15.4	65	380.9	5.4	69.1	4.69	0.14
FB2015000686	Negative	27	Female	60	19.7	85	5.8	24.7	6.2	69.1	1.4	0.4	4	4	127	38.8	96.7	31.5	327	10.7	47.3	264	10	10.8	0.26	12.7	1.01	14.78	16.42	14	77.3	4.24	0.26	3.42	1.38	1.96	21.7	2.29	8	11.3	45	194.3	3.3	71.4	2.33	0.38
FB2015000689	Negative	40	Male	72	24.5	0	7	13.7	7	79.3	1	0.5	5.5	5	153	45.2	90.7	30.6	338	10.7	45	173	11.5	15.8	0.19	17.2	1.015	17.95	18.8	19	99.6	3.93	1.52	5.99	2.11	1.77	24.5	2	14	19.5	44	518.9	5.5	73.4	3.71	0.17
FB2015000692	Positive	26	Male	64	23.3	1140	6.4	36.5	9.4	54.1	2.3	0.6	3.5	4.8	156	46.5	96.7	32.4	335	11.3	46.2	270	9.9	12.2	0.26	11	1.015	16.63	17.36	21	93.1	4.18	0.74	4.46	3.38	0.91	21.6	2.34	7.3	11.1	85	425.3	3.8	72.1	3.14	0.81
FB2015000695	Negative	30	Female	72	19.6	0	7.3	28	8.2	63.8	2	0.6	4.7	4.7	106	32.1	68.9	22.6	330	13.6	45	205	11.5	16.9	0.23	17.9	NA	48.26	40.66	43	76.5	4.38	1.33	4.34	2.94	1.06	22.5	2.17	8.8	12.1	75	190.3	3.3	71.4	2.5	0.28
FB2015000698	Negative	27	Male	74	22.9	40	10	28.4	8.2	63.4	2.8	0.8	6.4	5	148	45	90.5	29.7	328	11.4	50.9	276	10.3	11.8	0.28	11.7	1.03	14.94	16.54	23	85.9	4.38	0.84	4.18	2.6	1.37	23.2	2.08	4.4	6.7	47	315.9	2.3	71.5	3.05	0.54
FB2015000701	Negative	31	Male	70	NA	0	5.1	36.4	9.7	53.9	1.9	0.5	2.7	5.4	159	48.5	89.7	29.3	327	10.9	46.2	162	11.7	15.1	0.18	19.5	1.025	18.19	20.88	14	94.7	4.05	0.66	4.91	3.35	1.23	20.2	2.47	12.1	18.3	49	259	6.2	70.1	4.41	0.14
FB2015000704	Negative	25	Female	68	21	0	8.1	29	7.2	63.8	2.4	0.6	5.1	4.3	128	38.8	90.2	29.6	329	10.8	48.5	193	11.9	13.3	0.22	21.3	NA	15.02	13.49	11	85.1	3.91	0.89	3.46	1.8	1.43	23.1	2.1	3.4	5.5	49	279.7	2.1	71.5	3.2	1.2
FB2015000713	Positive	29	Male	76	21.3	615	6	34.7	8	57.3	2.1	0.5	3.4	6.7	151	47.2	71	22.7	319	12.5	39.1	198	11.5	16.9	0.22	21.5	1.02	22.3	51.94	28	95.2	4.16	1.37	4.17	2.7	1.17	24.8	2.15	5.9	9.2	60	379.2	3.3	78	4.65	0.38
FB2015000716	Positive	24	Male	70	21.5	1900	7.8	27.2	8.1	64.7	2.1	0.6	5.1	5	152	45.7	90.9	30.2	332	11.4	50.9	247	11.4	14	0.28	16.8	1.02	13.46	15.39	23	94.6	3.77	0.62	5.2	3.58	1.42	23.1	2.1	11.2	16.4	52	348.6	5.2	71.7	3.95	0.19
FB2015000719	Negative	26	Male	58	18.4	80	7	32.6	6.7	60.7	2.3	0.5	4.2	5.5	162	49.4	90.8	29.7	327	11.4	46.2	164	11.9	16.9	0.19	20.7	1.025	25.05	38.82	25	97	3.76	0.83	4.41	2.84	1.38	22.2	2.25	15.1	22.4	73	532.2	7.3	72.1	4.66	0.5
FB2015000725	Negative	25	Female	66	18.5	0	8.1	45.1	6.3	48.6	3.7	0.5	3.9	4.7	140	42.8	90.5	29.5	327	10.8	45	218	12.5	16.5	0.27	24.2	1.01	15.95	11.7	13	84.4	3.7	0.92	4.01	2.3	1.51	27.2	1.85	5.4	8.6	43	285.9	3.2	77.5	3.8	0.81
FB2015000734	Negative	29	Male	68	22	10	6.2	30.5	8.4	61.1	1.9	0.5	3.8	6.2	175	53.1	85.9	28.2	329	10.6	40.2	178	10.2	12.2	0.18	13.3	1.03	21.64	46.02	38	101.9	3.51	1.1	4.56	2.67	1.64	29.1	1.69	7.7	11.4	62	465	3.7	78.2	4.59	0.53
FB2015000743	Positive	25	Female	64	19.2	200	4.3	34.6	11.3	54.1	1.5	0.5	2.3	4.2	127	37.8	89.2	29.9	335	10.2	34.3	150	11.9	14.7	0.17	20.4	1.015	14.58	12.25	15	88	4.33	0.57	3.38	1.96	1.29	25.3	1.98	17	26.5	37	227.1	9.5	75.5	3.74	0.19
FB2015000746	Positive	23	Female	66	19.2	190	5.4	33.8	9.6	56.6	1.8	0.5	3.1	4.9	113	34.2	69.7	22.9	330	13.4	43.8	228	10.5	15.1	0.23	13.4	1.015	13.95	10.48	12	87.5	4.1	0.75	3.67	2.32	1.19	25	1.88	3.7	5.8	50	216.2	2.1	72	4.11	0.26
FB2015000764	Negative	26	Male	68	19.1	0	5.4	44.7	10.3	45	2.4	0.6	2.4	4.8	156	46.9	98.6	32.7	332	10.5	48.5	211	9.5	11.5	0.2	8.8	1.025	14.43	14.46	21	89.6	4.52	0.7	3.66	2.33	1.15	21.9	2.22	8.8	13.9	71	253.2	5.1	70.5	5.1	0.17
FB2015000767	Negative	28	Male	60	28.1	0	5.6	31.4	10.2	58.4	1.8	0.6	3.2	4.7	136	41.3	88.3	29	329	11.7	46.2	181	12.4	17.6	0.22	24.3	1.025	19.85	30.94	17	95.4	4.01	0.58	4.44	3.06	1.25	21.4	2.2	6.7	10.4	75	363.9	3.7	68.4	4.97	0.16
FB2015000779	Negative	28	Female	72	16.9	60	12.4	19.9	6.9	73.2	2.5	0.9	9	4.5	137	41	92.2	30.7	334	10.6	39.1	248	10.9	12.9	0.27	15.5	1.01	13.3	11.37	13	86.8	3.46	0.95	3.94	2.14	1.65	27.2	1.76	3.5	5.2	60	371.5	1.7	75	5.11	0.81
FB2015000785	Positive	26	Male	72	20.5	2275	6	40.7	7.4	51.9	2.4	0.4	3.2	5.7	168	51.3	90.9	29.7	327	12.1	48.5	149	10.9	12.6	0.16	16.6	1.025	20.08	25.12	37	94.1	4.51	0.65	4.25	2.93	1.23	20.1	2.47	11.6	17.6	58	372.1	6	69.8	4.1	0.15
FB2015000791	Negative	28	Male	72	22.5	80	7	30.7	6.6	62.7	2.2	0.5	4.3	5.6	167	49.4	88.4	29.8	338	11	45	191	11.2	14	0.21	19.1	1.025	16.78	21.01	24	100.2	3.92	1.21	3.76	2.79	0.76	22.5	2.38	11.8	17.8	59	418.5	6	76.1	3.04	0.97
FB2015000794	Positive	30	Male	58	22.9	155	6	39.3	7.5	53.2	2.4	0.5	3.1	4.8	148	44.8	92.8	30.6	330	11.2	48.5	187	11.1	15.1	0.2	15	1.02	17.63	20.35	22	90.7	3.66	2.07	5.66	3.81	1.06	22	2.36	9.2	13	81	457	3.8	74	3.89	0.19
FB2015000803	Negative	30	Male	72	22.1	0	5.9	33.8	9.2	57	2	0.5	3.4	5.2	164	49.6	95.4	31.5	330	11.5	50.9	159	10.9	12.2	0.17	15.7	1.02	13.49	16.91	16	90.5	3.46	0.5	3.46	2.28	1.12	20.4	2.27	7.8	12	69	323.5	4.2	66.8	3.75	0.57
FB2015000806	Positive	30	Male	72	22.4	1110	7.3	42.3	9.9	47.8	3.1	0.7	3.5	4.7	147	43.7	92.8	31.2	336	10.5	48.5	230	10	12.2	0.23	10.1	1.015	18.59	20.97	14	81.9	3.77	0.7	4.35	2.9	1.22	23.9	1.94	12.2	18.2	57	312.2	6	70.2	3.56	0.19
FB2015000809	Positive	35	Male	60	23.6	1235	5.6	26.7	9.1	64.2	1.5	0.5	3.6	5.6	168	51.2	91.6	30	328	11.3	48.5	189	10.5	11.8	0.19	14.8	1.015	17.37	20.17	14	100.6	4.52	0.46	3.63	2.41	1.1	21.3	2.36	5.8	10.2	50	362.4	4.4	71.6	3.04	0.16
FB2015000815	Negative	45	Female	70	19.4	65	5.1	40.7	8.2	51.1	2.1	0.4	2.6	4.1	130	38.9	95.9	32	334	10.8	50.9	137	12.3	16.5	0.16	22.6	1.01	14.94	12.02	15	83.4	3.85	0.6	4.65	2.57	1.92	20.3	2.36	14.7	21.2	45	210.4	6.5	68.3	3.51	1.01
FB2015000824	Negative	26	Male	72	21.7	15	5.1	33.4	8.4	58.2	1.7	0.4	3	5.2	160	47.4	92	31	337	11.3	48.5	204	11.2	13.3	0.22	17.3	1.01	19.7	38.06	25	94.4	4.15	0.49	5.07	2.79	2.01	21.5	2.4	6.4	9.3	47	309	2.9	73.1	3.87	0.19
FB2015000827	Negative	66	Male	60	NA	25	4.4	25.8	8	66.2	1.1	0.4	2.9	4.8	154	46.4	96	31.8	331	11.4	52.1	188	11.5	14.7	0.21	19.1	1.015	17.64	27.78	65	91.3	4.86	1.61	4.82	3.05	1.18	22.3	1.96	6.3	8.9	62	401.9	2.6	66	4.67	0.51
FB2015000830	Positive	35	Female	66	24.2	1275	5.8	38.4	7.2	54.4	2.2	0.4	3.2	4.5	143	42.8	94.5	31.5	334	11.6	48.5	178	9.2	10.4	0.16	8.3	1.015	15.13	11.7	21	85.5	4.23	1.52	3.85	2.37	1.13	21.5	2.2	12.2	18.5	50	331.2	6.3	68.8	3.91	0.29
FB2015000839	Positive	26	Male	NA	27.5	170	8.2	37.8	9.2	53	3.1	0.8	4.3	5.3	162	49.1	92.9	30.6	329	11.8	48.5	225	11.8	16.9	0.26	21.8	1.015	22.46	41.74	32	100.5	3.72	1.17	5.74	4.26	1.19	25.1	1.95	7.8	11.5	72	591.9	3.7	74.1	4.45	0.369
FB2015000845	Positive	23	Male	86	21.7	935	7.8	28.7	9.5	61.8	2.2	0.7	4.9	6.6	131	38.9	59.3	19.9	336	13.5	34.3	274	11.6	14.3	0.31	23.3	1.01	18.27	28.31	24	103.6	3.71	0.78	3.25	1.81	1.38	24.4	2.08	15.5	22.9	74	488.7	7.4	75.1	3.04	0.34
FB2015000848	Positive	24	Female	70	22.7	470	5	55.2	7.2	37.6	2.8	0.4	1.8	4.2	126	38.1	90.3	29.7	330	11.5	47.3	292	10.2	12.2	0.29	11.1	1.015	11.42	13	14	78.2	4.22	0.67	3.93	2.37	1.42	20.6	2.31	9.8	14.2	47	372.7	4.4	68.2	4.06	0.33
FB2015000851	Negative	26	Female	66	17.6	55	8.9	35.8	7.2	57	3.2	0.6	5.1	4.4	137	41.5	93.9	30.9	330	11	48.5	207	11.9	15.4	0.24	20.9	1.015	10.9	11.54	14	76.4	3.75	0.6	3.82	2.34	1.31	25.2	1.85	4.8	7.5	46	214.4	2.7	71.9	2.27	0.32
FB2015000854	Negative	31	Female	55	19	4	6	35.8	7.9	56.3	2.1	0.5	3.4	4.9	111	33.2	67.9	22.6	334	13.7	42.6	286	10.8	14.4	0.3	16.2	1.01	17.59	13.62	19	77.1	14.4	0.75	5.25	3.16	1.78	23.4	2.08	3.9	6	65	312.7	2.1	72.1	3.46	0.81
FB2015000858	Negative	37	Female	50	22.4	75	9	32.2	6.8	61	2.9	0.6	5.5	4.1	123	36.7	90.4	30.2	335	12.1	52.1	249	10.3	13.3	0.25	12.7	1.015	17.17	8.1	19	89.3	4.37	1.56	6.34	4.29	1.5	26	1.77	12.2	18	54	347.7	5.8	72.1	3.57	0.33
FB2015000860	Positive	29	Female	64	22.7	1560	5	34.4	6.9	58.7	1.7	0.3	3	4.3	97	29.8	69.7	22.6	325	12.6	40.2	229	11.9	18.3	0.27	23.5	1.015	12.01	11.02	12	74.8	4.43	0.96	4.36	3.01	1.1	20.5	2.38	3.6	5.3	67	209.8	1.7	69.2	3.46	0.15
FB2015000870	Negative	31	Female	60	23.7	25	9.3	31.1	6.7	62.2	2.9	0.6	5.8	4.6	142	43.3	95.2	31.2	327	11.5	47.3	274	9.9	11.1	0.27	11.2	1.01	26.1	37.92	30	84.6	4.3	1.92	4.88	3.2	1.27	26.3	1.76	6.3	9	52	304.1	2.7	72.5	3.51	0.14
FB2015000876	Positive	26	Female	60	18.1	1495	12.1	20.9	5.6	73.5	2.5	0.7	8.9	4.2	134	40	96.6	32.2	335	10.7	46.2	217	12.9	16.5	0.27	26.1	1.015	16.83	11.38	13	84.5	3.52	0.52	3.51	3.11	1.24	20	2.43	14.3	22.1	66	305	7.8	68.5	3.5	0.45
FB2015000887	Negative	25	Male	68	22.7	50	4.3	31.6	10	58.4	1.4	0.4	2.5	4.9	147	45	92.6	30.2	326	11.2	48.5	218	9.2	10	0.2	9	1.025	16.96	17.86	14	99.7	4.53	0.53	3.28	1.95	1.26	21.5	2.4	4.9	8.7	44	429.9	3.8	73	4.91	1.06
FB2015000890	Negative	23	Female	66	23.5	0	7.8	35.6	7.4	57	2.8	0.6	4.4	3.9	123	36.4	94.2	31.7	337	11	48.5	299	10.4	12.2	0.31	12.3	NA	16.39	18.38	13	80.3	3.84	0.57	3.82	2.09	1.56	21.1	2.27	3.5	6.2	46	367.6	2.7	69	3.09	0.369
FB2015000893	Negative	28	Female	70	17.4	5	3.6	43.6	8.4	48	1.6	0.3	1.7	4.5	139	42.8	94.4	30.6	324	10.3	50.9	211	12.4	14	0.26	22.3	1.02	13.61	9.85	13	83.2	4.81	0.56	3.51	2.13	1.24	25.7	1.95	7.3	11.7	36	350.2	4.4	75.7	2.6	0.369
FB2015000896	Negative	30	Male	54	20.4	5	6.7	30.4	8.8	60.8	2	0.6	4.1	4.9	157	47.9	98.1	32.1	327	9.9	45	200	11.6	13.6	0.23	19.7	1.03	21.04	38.06	17	107.2	4.02	1	3.32	2.09	1.05	27.1	1.85	6	10	81	408.3	4	77.2	4.76	0.553
FB2015000903	Negative	23	Female	66	21.1	0	7.3	29.2	8.4	62.4	2.1	0.6	4.6	4.7	102	31.9	67.9	21.6	319	15.5	46.2	324	9.4	11.8	0.34	8.4	1.01	17.04	15.04	14	77.3	3.98	0.66	4	2.7	1.1	24.3	1.95	3.8	5.8	49	350	2	71.6	3.39	0.184
FB2015000916	Negative	37	Male	78	26.8	5	7.3	42.4	8.1	49.5	3.1	0.6	3.6	4.8	145	43.8	90.6	29.9	331	11.4	45	149	11.6	17.2	0.17	18.5	1.02	18.06	34.68	30	105.3	4.3	0.73	3.32	2.22	0.93	22.8	2.08	9.4	14.9	71	404.1	5.5	70.3	4.24	0.184
FB2015000919	Positive	29	Male	82	18.8	1355	6.7	33.1	11.1	55.8	2.2	0.7	3.8	5	154	46.9	93.2	30.5	328	11.1	48.5	214	10.4	11.8	0.22	14.5	1.02	28.37	36.15	28	95.3	4.35	1.99	3.08	1.45	1.06	25.9	1.76	5	8.1	64	547.6	3.1	71.6	3.17	1.06
FB2015000922	Negative	26	Male	72	22.1	15	8.1	31.9	9.2	58.9	2.6	0.8	4.7	5	146	44.9	90.1	29.2	325	10.8	47.3	215	10.8	12.9	0.23	15.1	1.015	19.58	16.83	20	102.5	4.2	0.93	4.5	3.07	1.19	20.8	2.46	11	16.2	51	545.4	5.2	71.9	5.56	0.184
FB2015000928	Positive	26	Male	70	19.6	1010	6.2	45.7	9.7	44.6	2.8	0.6	2.8	5.3	167	51.6	97.6	31.5	323	11.2	49.7	189	12.1	14	0.22	21.1	1.02	15.81	12.42	16	99.4	4.1	0.89	4.51	3.34	0.95	22.1	2.19	9	13.8	96	450.7	4.8	70.4	4	0.184
FB2015000955	Negative	25	Female	72	19.1	60	7.8	31.4	7	61.6	2.5	0.6	4.7	4.2	129	39.5	93.2	30.4	326	10.4	50.9	228	10.4	12.6	0.23	11.4	1.02	14.96	14.4	17	81.9	4.21	1.28	5.42	3.63	1.39	23.4	2.24	8.3	11.8	53	242.5	3.5	75.7	2.1	0.691
FB2015000958	Negative	25	Male	72	24.4	5	7.7	33.4	7.7	58.9	2.6	0.6	4.5	5.2	162	49.8	96.7	31.3	325	11.3	49.7	196	11	15.1	0.21	15.8	1.02	17.66	26.38	15	98.6	3.49	0.6	3.8	2.6	1.06	26.1	1.82	3.4	5.5	87	591.1	2.1	73.7	3.21	0.369
FB2015000970	Negative	32	Female	78	21.9	0	5.9	39.2	7.5	53.3	2.3	0.4	3.2	4.3	128	39.5	91.8	29.6	324	10.6	48.5	198	10.9	12.6	0.21	17.5	1.015	12.77	11.22	14	77.3	5.55	0.76	4.35	2.74	1.47	22.4	2.13	11.1	16	48	244.7	4.9	70.1	5.05	0.176
FB2015000982	Negative	43	Female	66	26	55	16.6	26.3	10.2	63.5	4.4	1.7	10.5	4.9	135	41.3	85.1	27.7	326	10	42.6	415	10.5	13.3	0.43	12.8	1.02	18.32	26.26	78	81.5	4.38	1.93	4.76	3.3	0.84	30	1.57	4.8	6.7	97	327.7	1.9	77.2	2.26	0.13
FB2015000989	Positive	25	Male	76	20.8	770	7	28.1	8.9	63	2	0.6	4.4	5.2	160	48.4	93.8	31	330	10.4	48.5	210	11.1	11.8	0.23	17	1.02	16.28	19.21	23	93.9	4.06	0.71	4.23	2.57	1.45	20.8	2.39	4.8	7.3	75	313.4	2.5	70.6	3.85	0.13
FB2015000992	Negative	24	Male	72	24.5	0	7.1	30.6	10.7	58.7	2.2	0.8	4.1	5.2	155	46.9	90.9	29.9	330	11.4	48.5	267	10.8	12.6	0.28	14.1	1.02	36.94	108.08	87	98	4.46	4.29	5.12	3.25	0.87	25.4	1.96	6.2	9.2	77	576.2	3	75.3	4.66	0.46
FB2015001002	Positive	29	Female	62	20.2	1245	7.8	29.8	5.7	64.5	2.3	0.4	5.1	4.2	135	39.8	94.1	31.9	339	10.3	48.5	234	12.5	15.8	0.29	22.9	1.015	11.53	9.7	14	86.3	4.7	0.8	4.79	3.2	1.39	24	2.13	7.9	10.9	45	302.4	3	75	4.62	0.25
FB2015001005	Negative	27	Female	70	18.9	60	5.6	29.7	8.4	61.9	1.7	0.5	3.4	4.2	134	38.9	92.8	31.9	344	11.1	49.7	202	11.6	15.4	0.23	18.9	1.01	15.28	9.02	15	78.8	3.69	0.69	4.1	2.42	1.41	22.5	2.2	4.9	7.4	47	252.5	2.5	72	5.08	0.176
FB2015001008	Negative	29	Male	50	21	20	5.6	30.4	11	58.6	1.7	0.6	3.3	4.8	148	44.3	91.7	30.5	334	11.3	47.3	217	10.2	12.9	0.22	10.2	1.015	19.41	22.01	23	94.6	3.8	0.6	4.15	2.86	1.07	21.1	2.28	7.7	11.9	66	494.7	4.2	69.3	4.8	0.21
FB2015001013	Negative	29	Male	66	22.4	40	7	41.3	8.5	50.2	2.9	0.6	3.5	5.4	148	45.9	85.8	27.6	322	10.6	40.2	142	11.8	17.2	0.16	19.8	1.015	14.94	16.57	17	99.5	3.69	1.04	3.25	1.8	1.28	20.9	2.27	8.3	13	40	399.7	4.7	68.4	4.22	0.176
FB2015001028	Positive	29	Female	68	21.2	950	5.2	44.1	8.4	47.5	2.3	0.4	2.5	4.3	126	38.6	90.2	29.4	326	10.8	39.1	212	11.5	15.4	0.24	18.5	1.01	16.63	17.17	31	75	3.43	0.48	3.71	2.17	1.42	22.9	2.07	4.4	7.1	70	353.4	2.7	70.4	3.26	0.34
FB2015001034	Negative	31	Female	68	21.2	5	4.4	35.6	7.7	56.7	1.6	0.3	2.5	3.9	121	36.3	93.9	31.2	333	11	48.5	146	14.8	24.1	0.21	38	1.01	20.48	22.77	10	78.7	3.91	0.49	4.81	2.59	2.05	23.1	2.19	11.8	16.6	55	207.5	4.8	73.6	3.01	0.307
FB2015001044	Negative	23	Female	66	19.5	75	8.6	31.3	8.7	60	2.7	0.8	5.1	4.3	123	37.9	87.8	28.4	324	11.1	47.3	187	11.9	15.8	0.22	20.6	1.01	15.83	12.87	13	83	3.63	0.94	4.37	2.37	1.69	27.6	1.75	7.4	9.9	42	244.7	2.5	75.9	3.06	0.483
FB2015001047	Negative	27	Female	70	20.5	0	6.2	35.9	7.7	56.4	2.2	0.5	3.5	4	121	36.5	90.5	29.9	331	11.4	50.9	250	10.7	12.6	0.26	14.3	1.015	18.46	13.72	14	76.8	4.14	1.04	3.81	2.36	1.2	23.9	2.01	6.6	10.1	56	244.8	3.5	71.9	3.12	0.737
FB2015001052	Positive	33	Male	64	24.2	1170	5.1	35.6	8.9	55.5	1.8	0.5	2.8	4.7	146	43.2	91.7	30.9	337	11.3	50.9	163	12.9	18.7	0.21	27.8	1.015	13.39	12.08	12	97.8	3.59	0.5	3.7	4.42	1.09	20.4	2.48	12.1	18.9	46	378.6	6.8	70.9	4.64	0.52
FB2015001062	Negative	26	Male	78	29	0	11.2	37	8.4	54.6	4.2	0.9	6.1	5.2	159	48.3	93	30.5	329	11.8	48.5	268	11.6	13.3	0.31	18.9	1.02	20.29	30.17	26	91.5	3.51	1.65	4.58	3.09	1.13	24.1	2.02	12.2	18.6	72	515.8	6.4	72.9	2.39	0.483
FB2015001065	Negative	27	Male	66	20	0	13.2	21.9	8.3	69.8	2.9	1.1	9.2	5.3	161	48.9	92.8	30.5	329	11.2	48.5	244	10.2	11.8	0.24	13	1.025	14.38	16.69	16	92.1	4	0.54	4.87	2.94	1.66	26.1	1.88	3.8	5.6	65	401.2	1.8	75.1	3.69	0.307
FB2015001067	Negative	27	Female	66	18.6	80	7.8	25	7.5	67.5	2	0.6	5.2	4.2	129	38.8	92.3	30.6	332	11.2	48.5	248	10.1	12.2	0.25	11.8	1.02	18.47	14.71	16	84.3	3.51	1.01	4.9	2.87	1.74	26.5	1.98	11.6	16.5	50	290.3	4.9	79	2.84	0.184
FB2015001070	Positive	24	Male	60	19	155	5.6	44.5	9.7	45.8	2.5	0.5	2.6	4.9	158	47.1	95.5	31.9	335	10.8	47.3	170	11.3	14.7	0.19	17.6	1.03	16.01	13.06	14	102.4	3.82	0.88	4.39	2.83	1.35	21.4	2.36	4.9	7.8	36	529.8	2.9	71.9	4.91	0.38
FB2015001073	Negative	34	Female	68	17.8	10	7	32.7	7.1	60.2	2.3	0.5	4.2	4.3	134	39.7	92.8	31.3	337	11.2	48.5	191	11.1	13.6	0.21	16	1.01	11.61	9.03	14	80.9	4.29	0.49	4.53	2.63	1.81	22.4	2.21	12.2	18.4	37	223.9	6.2	71.9	4.55	0.553
FB2015001090	Negative	30	Female	70	18.1	60	7.8	32.4	6.7	60.9	2.5	0.5	4.8	3.8	121	36.4	95.3	31.5	332	10.2	52.1	141	13.9	19	0.19	33.8	1.02	15.77	22.46	14	83.4	3.38	1.18	4.44	2.4	1.71	26.6	1.73	7.4	10.4	60	294.3	3	72.7	3.02	0.176
FB2015001101	Positive	25	Male	72	24.2	1020	5.6	37.2	9.6	53.2	2.1	0.5	3	5.2	157	47.7	91.5	30	329	11.3	48.5	193	11.5	13.6	0.22	17	1.02	95.49	88.16	17	91.1	4.36	1.93	4.72	3.22	1.05	23.5	2.13	7.2	10.6	81	531.4	3.4	73.6	4.68	0.966
FB2015001105	Positive	22	Male	58	19	250	7.4	46.2	8.6	45.2	3.4	0.6	3.4	5.2	158	48.3	92.3	30.1	327	11.2	48.5	257	10.2	12.9	0.26	12	1.01	17.71	28.2	24	94.4	4.12	1.68	4.69	3.25	1.02	23.5	2.16	7.3	10.9	75	397.7	3.6	74.2	3.09	0.483
FB2015001120	Negative	26	Female	58	20.5	15	5.1	23.1	8.4	68.5	1.2	0.4	3.5	4.5	135	41.4	91.4	29.7	326	10.7	48.5	151	12.3	14.4	0.18	21.5	1.015	19.63	16.22	11	84.2	3.83	1.13	4.18	2.65	1.18	22.2	2.14	16.3	23.9	51	325	7.6	69.6	2.4	0.16
FB2015001123	Negative	26	Male	58	21.9	85	7.7	33.2	9.4	57.4	2.6	0.7	4.4	4.7	147	44.7	95.1	31.2	328	10.9	50.9	248	11.1	13.6	0.27	15.9	1.015	21.23	21.22	19	116.5	3.7	1.31	4.55	2.79	1.52	25.9	2.02	19.6	28.1	44	377.1	8.5	78.3	4.16	0.176
FB2015001125	Positive	34	Female	64	21.2	1250	6.4	31.7	7.2	61.1	2	0.5	3.9	4.1	122	36.6	89.8	29.9	333	10.9	40.2	163	11.8	16.9	0.19	21.1	1.015	18.27	13.71	14	71.5	3.62	0.33	4.67	3.31	1.25	24.6	1.82	4	5.7	53	273.8	1.7	69.4	2.47	0.38
FB2015001138	Positive	28	Male	72	25.2	180	6.5	24.5	7.6	67.9	1.6	0.5	4.4	5.1	155	47.2	93.4	30.6	328	10.4	48.5	133	13.5	16.5	0.17	29.2	NA	23.3	48	49	90.2	4.63	2.45	4.69	3.16	0.91	21.5	2.4	4	6.4	50	474.7	2.4	73	3.14	0.37
FB2015001140	Positive	28	Male	58	20.9	925	6	27.8	8.4	63.8	1.7	0.5	3.8	5.8	157	48.2	82.9	26.9	325	10.3	35.5	181	11.1	15.1	0.2	18.5	1.025	31.63	43.58	23	98.2	3.39	0.91	4.15	2.82	1.14	25.8	2	5.5	9.1	50	423.3	3.6	77.5	4.63	0.62
FB2015001165	Negative	26	Male	70	21.6	85	6.4	38.2	6.4	55.4	2.4	0.4	3.6	4.6	145	43.7	95	31.4	331	10.9	47.3	207	10.2	12.6	0.21	11.8	1.02	20.21	17.02	25	95.5	4.73	1.1	5.04	3.36	1.16	26.9	1.86	6.7	9.7	66	353.9	3	76.8	2.88	0.185
FB2015001171	Negative	24	Male	72	20.4	0	8.3	33.9	11.4	54.7	2.8	1	4.5	5.4	158	48.2	90.1	29.4	327	10.8	48.5	189	10.5	12.9	0.19	13.6	1.015	15.2	21.36	14	96.6	3.88	0.74	4.61	2.97	1.48	22.6	2.13	8.6	12.9	37	398	4.3	70.7	3.69	0.79
FB2015001174	Negative	26	Male	60	21.4	35	6.3	32	9.3	58.7	2	0.6	3.7	5.9	184	54.8	93.4	31.3	335	11.1	48.5	155	9.9	12.2	0.15	9.7	1.015	18.78	12.87	21	102.7	3.75	0.75	3.93	2.45	1.23	21.2	2.37	13.8	20.4	87	450.3	6.6	71.4	3.51	0.371
FB2015001188	Positive	25	Female	70	20.5	835	7.8	36.1	7.9	56	2.8	0.6	4.4	4.4	134	40.4	93.1	30.8	331	11.1	48.5	226	11.3	11.5	0.25	17.6	NA	16.12	14.18	15	84.5	4.33	0.64	3.4	1.82	1.45	22.6	2.18	9.9	15.5	64	341.6	5.6	71.8	2.33	0.371
FB2015001195	Negative	26	Male	72	18.3	50	4.7	35.8	9.2	55	1.7	0.4	2.6	5.9	165	50.5	85.7	27.9	326	10.7	42.6	146	12.9	16.9	0.18	26.7	1.01	17.02	15.6	14	105.6	3.84	0.85	5.23	3.55	1.38	21	2.4	12	18.4	54	374.7	6.4	71.3	4.71	0.615
FB2015001198	Negative	30	Male	64	20.7	50	7.8	30.5	7.5	62	2.4	0.6	4.8	5.1	133	40.6	79.8	26	327	11.3	40.2	189	12.4	16.9	0.23	25	1.02	15.96	13.99	26	106.4	4.46	0.71	5	3.12	1.54	21.5	2.36	4.6	6.8	62	393.8	2.2	72.2	4.71	0.11
FB2015001203	Positive	24	Female	64	18	440	7.8	39.3	6.9	53.8	3.1	0.5	4.2	4	127	37.7	94.1	31.6	336	11	49.7	241	11	13.3	0.26	14.9	1.01	16.16	12.88	14	80.7	3.52	0.51	3.5	3.32	1.04	20.1	2.42	9.7	14.9	34	270.1	5.2	68.7	5.35	0.307
FB2015001208	Negative	31	Male	74	22.2	0	6.3	50	10.9	39.1	3.2	0.7	2.4	5	152	46.1	92.4	30.4	329	10.5	48.5	151	11.4	15.1	0.17	18.1	1.015	22.17	31.55	21	101.9	4.04	0.61	4.22	2.59	1.42	22.7	2.18	8.6	13.4	46	453.1	4.8	72.2	5.23	0.371
FB2015001226	Positive	27	Male	58	24.5	2560	9.3	32.4	8.4	59.2	3	0.8	5.5	4.9	163	49	100.3	33.3	332	9.7	48.5	171	11.4	14.7	0.19	16.1	1.025	32.6	62.34	34	105.7	5.59	3.15	5.18	3.36	1.06	21.6	2.39	10.7	15	104	687.6	4.3	73.3	4.12	0.58
FB2015001229	Positive	30	Male	68	16.7	1190	7.1	39.5	10.7	49.8	2.8	0.8	3.5	4.9	159	47.3	96.2	32.3	336	11.4	47.3	150	11.1	13.6	0.16	17.9	1.03	15.25	19.06	17	93.4	3.74	0.63	4.19	2.51	1.49	20.2	2.35	11.9	18.3	56	377.7	6.4	67.7	3.35	0.307
FB2015001232	Negative	27	Male	66	23.8	25	5.4	35.3	8.7	56	1.9	0.5	3	4.6	138	41.5	90.9	30.1	332	10.7	48.5	235	11.6	13.6	0.27	20.9	1.01	21.71	23.42	17	103	4.38	0.94	3.79	2.3	1.19	22.9	2.07	5.2	8.4	51	501.9	3.2	70.2	3.63	0.26
FB2015001235	Positive	24	Male	72	17.9	1695	7.8	33.7	7.2	59.1	2.6	0.6	4.6	4.7	147	44.4	94.5	31.2	331	11	49.7	214	11.4	12.6	0.24	17.4	1.03	14	10.72	16	98.5	3.99	0.84	3.69	2.18	1.29	21.1	2.37	6.1	9.5	55	256.5	3.4	71.1	3.41	0.32
FB2015001256	Negative	25	Male	72	22.4	10	6.3	27.3	7.8	64.9	1.7	0.5	4.1	5.3	161	49.5	94	30.5	325	10.4	48.5	149	11.6	15.4	0.17	19	1.02	21.34	22.57	34	103	4.35	0.97	3.99	2.61	1.13	25	2.07	16.3	23.7	66	440.9	7.4	76.7	3.78	0.185
FB2015001259	Positive	30	Female	60	25.8	665	6.7	35.3	9.8	54.9	2.4	0.7	3.6	4.7	141	43.5	92.2	29.8	324	11.2	48.5	180	11.5	14.7	0.2	17.7	1.015	24.31	50.97	29	82.3	3.81	0.71	7.01	5.24	1.43	23	2.13	8.3	11.6	93	348.1	3.3	72	4.03	0.16
FB2015001265	Negative	28	Male	72	19.9	30	5.6	33.8	7.9	58.3	1.9	0.4	3.3	4.9	155	47.3	95.8	31.3	327	11.4	46.2	155	11.9	13.6	0.18	19.3	1.03	17.13	17.02	21	96.3	3.81	0.82	3.67	2.44	0.93	20.4	2.49	12.2	18.6	59	315.3	6.4	71.2	2.84	0.185
FB2015001274	Positive	36	Male	58	22.9	535	12.4	9.7	5.9	84.4	1.2	0.7	10.5	5.5	159	48.3	87.2	28.7	329	11.2	40.2	193	9.5	10.8	0.18	9.8	1.015	23.75	23.78	21	103.3	4.74	0.49	6.62	4.92	1.3	29	1.75	13.6	18.6	57	464.1	5	79.8	5.44	0.185
FB2015001289	Negative	23	Female	66	19	0	6.3	38	7.8	54.2	2.4	0.5	3.4	4.5	130	40.1	90	29.1	324	10.8	49.7	228	9.7	11.5	0.22	7.8	1.015	15.67	12.56	12	75.9	3.58	0.65	4.37	2.64	1.47	23.3	1.91	9.1	12.9	46	194.6	3.8	67.9	2.88	0.51
FB2015001295	Positive	23	Female	62	24	280	8.1	33.3	7.2	59.5	2.7	0.6	4.8	4.2	124	38	91.8	29.8	326	10.6	37.9	189	11.3	14	0.21	17	1.015	28.41	26.66	17	84.6	3.43	0.4	5.62	3.08	2.23	22.2	2.06	8.3	11.5	37	395.8	3.2	67.9	4.7	0.139
FB2015001298	Negative	28	Male	76	27.4	55	8.6	21.7	7.6	70.7	1.9	0.7	6	5.6	164	50.6	91.3	29.5	324	11.3	47.3	280	11.6	13.3	0.32	19.7	1.015	17.59	44.83	37	95.4	3.56	1.12	4.91	3.54	1.06	20.8	2.46	10.8	16.1	36	547.2	5.3	71.9	4.95	0.176
FB2015001300	Positive	26	Male	64	34.3	810	8.2	32.1	8.9	59	2.6	0.7	4.9	5.1	162	49.4	96.2	31.5	327	11.4	47.3	217	10.7	14.4	0.23	13.3	1.025	57.83	132.79	133	97.7	3.58	1.84	4.95	3.42	1.07	28.1	1.87	8.5	13.4	96	517.3	4.9	80.6	4.81	0.19
FB2015001307	Negative	33	Male	56	21.8	75	5.1	49.5	6.8	43.7	2.5	0.3	2.3	5.5	127	39.6	71.6	22.9	320	11.6	39.1	162	11.5	18.3	0.18	19.9	1.02	17.69	19.07	19	96.9	4.63	0.56	3.52	1.89	1.49	23.9	2.12	7.8	12.5	52	370.9	4.7	74.5	4.1	0.32
FB2015001325	Negative	29	Male	68	22.6	15	7.7	30.5	8.5	61	2.4	0.7	4.6	5.4	153	47	87.1	28.3	325	10.5	41.4	196	12.2	13.6	0.23	22.9	1.015	12.98	12.47	20	92.5	4.07	1.91	4.57	3.01	0.94	20.7	2.26	11.8	16.5	105	362.2	4.7	67.4	5.21	0.86
FB2015001337	Positive	27	Male	60	21.8	535	7.4	37.2	8.5	54.3	2.8	0.6	4	5.2	164	49.2	94.2	31.3	333	11.6	48.5	155	11.8	16.2	0.18	20.1	1.02	26.45	36.45	40	96.4	4.33	1.29	4.58	2.95	1.21	23.3	2.15	7.8	11.7	62	412.3	3.9	73.4	4.2	0.19
FB2015001343	Negative	25	Male	70	19.5	60	6.8	33.9	7.6	58.5	2.3	0.5	4	4.5	146	44.1	97.4	32.2	331	9.4	45	245	9.3	10.8	0.22	8.4	1.015	16.43	14.06	21	95.8	3.48	0.75	4.15	2.62	1.27	27.3	1.81	15.3	21.8	48	439.7	6.5	76.6	3.57	0.185
FB2015001346	Negative	26	Male	70	21.2	25	4.5	36.4	8	55.6	1.6	0.4	2.5	5.2	158	47.2	90.2	30.1	334	11.5	47.3	204	11.1	12.6	0.22	17.3	1.015	19.14	16.97	30	102.2	3.97	0.6	3.98	2.64	1.03	26	1.8	8.2	12.4	61	344.8	4.2	72.7	4.44	0.76
FB2015001352	Negative	37	Male	68	21.6	0	6	32.8	7.6	59.6	2	0.5	3.5	5.1	159	47.1	92.2	31.1	337	11.9	50.9	213	11.2	13.6	0.23	17.7	1.015	26.48	22.21	27	96.8	3.35	1.07	4.82	3.05	1.41	20.4	2.49	8.4	12.6	62	454.8	4.2	71.1	4.77	0.24
FB2015001355	Negative	26	Male	78	19.4	0	8.6	38.2	7.7	54.1	3.3	0.7	4.6	5.2	156	48.4	92.5	29.7	322	11.2	46.2	186	10.6	14.7	0.19	13.7	1.01	18.14	17.12	31	106.2	4.06	2.94	4.7	2.65	1.28	25.1	2.01	8	10.6	67	364.2	2.6	75.5	4.7	0.695
FB2015001358	Positive	27	Male	64	18.5	155	7.4	39.1	8.4	52.5	2.9	0.6	3.9	5.5	173	51.1	92.6	31.3	338	11.2	45	152	12.3	15.4	0.18	21.5	1.015	16.79	13.09	20	116.6	3.65	1.05	5.47	3.51	1.57	23.3	2.32	20.6	28.4	48	440.9	7.8	77.4	5.78	0.85
FB2015001370	Negative	30	Male	64	20.8	10	5.8	37.8	7.9	54.3	2.2	0.5	3.1	5	154	46.7	93.8	30.9	329	11	48.5	157	12.7	18	0.19	25.5	1.02	20.79	22.69	16	102.2	4.24	1.11	4.21	2.47	1.42	21.9	2.34	14.8	21.2	82	374.3	6.4	73.1	3.79	0.16
FB2015001373	Positive	28	Male	76	23.9	725	7.3	28.4	8.2	63.4	2.1	0.6	4.6	5.3	164	49.4	92.8	30.7	331	10.5	48.5	176	11.3	12.6	0.19	18.9	1.025	23.5	28.97	19	98.5	3.36	1.27	3.95	2.38	1.19	22.8	2.1	5.6	9	101	437	3.4	70.6	2.49	0.695
FB2015001376	Negative	32	Female	72	18.7	10	4.8	32.4	8	59.6	1.6	0.4	2.8	4	128	36.8	91.4	31.7	347	10.7	46.2	227	11.9	15.8	0.27	20.3	1.015	14.52	8.36	13	76.9	4.31	0.5	5.36	2.92	2.18	9.5	4.84	16	22.7	46	336.5	6.7	55.5	3.8	0.3
FB2015001388	Positive	21	Female	66	17.8	2220	6.3	34.5	9.2	56.3	2.2	0.6	3.5	4.5	124	37.7	84.4	27.7	328	10.8	48.5	196	12.6	16.2	0.24	25.4	1.01	17.4	12.95	13	89.6	4.03	0.75	4.47	4.15	1.63	22.7	2.15	9.5	13.2	45	335.3	3.7	71.5	2.61	0.13
FB2015001394	Positive	25	Female	66	18.5	1720	6.7	31.2	6.2	62.6	2.1	0.4	4.2	4.5	131	39.7	88.6	29.1	329	11	36.7	260	10.7	13.3	0.27	13.2	1.02	14.07	10.95	11	81.3	4.42	0.75	5.67	3.6	1.65	25.2	1.98	5.8	8.4	58	320.5	2.6	75.1	4.53	0.691
FB2015001418	Positive	27	Female	66	18.7	2710	5	29.4	8.4	62.2	1.5	0.4	3.1	4.1	124	36.4	89.2	30.3	340	10.9	39.1	235	8.5	9.7	0.19	6.4	1.015	16.99	15.8	13	73.3	3.41	0.53	4.76	2.73	1.82	20.7	2.24	8.1	11.4	53	203.4	3.3	67.1	3.4	0.12
FB2015001421	Positive	27	Male	60	18.9	1040	7.1	40.8	9.7	49.5	2.9	0.7	3.5	4.8	154	45.6	95.8	32.2	337	10.8	47.3	231	10.1	12.6	0.23	11	1.01	17.07	19.88	25	95.8	3.68	1.15	4.48	2.81	1.3	26.4	1.9	9.3	13.7	65	418	4.4	76.5	3.33	0.2
FB2015001424	Positive	40	Male	78	25	1335	7.9	23.8	6.9	69.3	1.9	0.5	5.5	4.8	167	49.4	103.3	34.8	338	10	48.5	133	12.2	16.5	0.16	24	1.015	20.32	25.22	59	92.2	4.17	1.28	4.75	3.23	1.11	22.6	2.14	12	18.6	49	453.4	6.6	70.9	3.68	0.22
FB2015001430	Negative	23	Female	60	21.2	0	5.6	33.1	8.4	58.5	1.9	0.5	3.2	4	122	37	92	30.2	329	11.3	46.2	161	10.6	13.6	0.17	13.8	1.01	12.99	9.39	11	87.2	3.41	0.5	4.35	2	2.17	18.3	2.46	6.9	10.8	58	309.4	3.9	63.3	2.94	0.85
FB2015001433	Negative	32	Female	66	22.6	10	5.6	52.2	8.5	39.3	2.9	0.5	2.2	4.5	131	40.4	90.6	29.3	324	11.4	49.7	142	10.6	14	0.15	12.7	1.01	18.07	14.2	15	89.7	4.13	0.79	4.61	2.4	1.87	23.8	2.11	6.2	9.4	56	440.2	3.2	74	4.48	1.38
FB2015001445	Negative	26	Female	66	16.5	45	8.7	32.7	7.6	59.7	2.9	0.7	5.1	4.2	125	36.9	89	30.1	338	10.9	41.4	187	10.3	11.5	0.19	11.5	1.015	16.78	10.17	10	83.1	4.19	0.73	3.68	1.93	1.56	21.4	2.27	7.5	11.3	42	285.2	3.8	70	3.85	0.691
FB2015001448	Positive	26	Male	72	22.9	620	6	44.3	8	47.7	2.7	0.5	2.8	5.3	153	46.1	87	28.8	331	10.5	41.4	163	9.4	12.2	0.15	8.5	1.025	23.76	25.9	15	100.5	4.01	0.9	4.65	2.91	1.45	25.3	2.02	7.8	11.6	63	419	3.8	76.4	3.19	0.15
FB2015001451	Positive	28	Male	54	20.6	910	7	43.9	7.4	48.7	3.1	0.5	3.4	4.8	144	43.6	91.3	30.1	330	11.3	50.9	150	13.6	16.2	0.2	28	1.015	22.01	27.64	14	91.9	3.78	0.45	3.67	2.18	1.37	21.5	2.25	16.9	27.6	43	349.7	10.7	69.9	4.23	0.26
FB2015001454	Negative	30	Female	68	22.6	80	6.4	44.8	7.9	47.3	2.9	0.5	3	4	134	38.9	97.9	33.6	344	10.6	46.2	232	11	13.6	0.25	14.8	1.01	16	16.28	13	74.6	4.22	0.56	3.97	2.05	1.65	23	2.06	7.9	11.6	42	300.9	3.7	70.3	3.27	0.553
FB2015001463	Negative	25	Male	68	18.7	0	8.2	29.1	8.8	62.1	2.4	0.7	5.1	5.4	159	48.9	90.2	29.2	325	11.5	48.5	190	10.4	13.3	0.19	13.9	1.015	16.37	16.49	20	116.5	3.67	0.64	4.01	2.32	1.49	22.1	2.43	6.3	10.5	37	523.9	4.2	75.9	7.01	0.691
FB2015001466	Positive	27	Female	72	18.4	1220	4.4	44.4	7.5	48.1	2	0.3	2.1	4.2	125	38.1	90.5	29.6	328	12.1	50.9	147	12.1	16.5	0.17	21.6	1.01	13.47	8.32	12	79.2	4.23	0.68	4.42	2.33	1.86	20.2	2.38	5.9	8.7	61	249.4	2.8	68.2	3.99	0.737
FB2015001472	Negative	28	Female	64	17.2	0	5	41.5	7.4	51.1	2.1	0.4	2.5	4.5	108	33.4	74.1	23.8	323	11.2	43.8	183	13.1	19	0.23	29.4	1.015	10.69	11.12	10	73.2	4.05	0.59	3.15	1.93	1.14	25.5	1.98	11.8	18.1	67	267.4	6.3	76.1	3.46	0.615
FB2015001480	Positive	26	Male	54	22.2	1610	4.4	35.9	9.8	54.3	1.6	0.4	2.4	5	147	45.2	90.6	29.4	325	11.4	50.9	159	13.5	19	0.21	31	1.02	11.98	10.98	20	108.1	4.41	0.95	3.94	2.47	1.11	22.6	2.14	10.5	16	60	517.5	5.5	71	3.88	0.73
FB2015001489	Positive	30	Female	66	20	615	5.4	44.5	7	48.5	2.4	0.4	2.6	4.1	120	37.3	90.7	29.1	321	11.4	49.7	153	14.8	21.2	0.22	37.2	1.01	19.65	5.38	5	85.6	5.2	0.81	2.57	1.41	1.06	27	1.92	11.1	17.9	69	259.7	6.8	78.8	3.11	0.307
FB2015001492	Positive	23	Female	60	22.5	255	6.3	38	6.6	55.4	2.4	0.4	3.5	4.3	133	40	92.6	30.7	332	10.5	48.5	218	12.1	14	0.26	21	1.02	15.17	11.04	17	79.9	4.14	0.61	4.57	3.03	1.34	22.9	2.18	8.5	12.6	51	334.1	4.1	72.9	6.07	0.307
FB2015001495	Positive	28	Female	68	21.2	1475	7.3	29.3	8.3	62.4	2.1	0.6	4.6	4	127	37.7	93.7	31.5	336	10.4	36.7	165	11.4	15.1	0.18	19.5	1.02	18.28	15.29	14	86.9	4.3	0.49	3.42	4.1	1.29	24.2	2.07	11.9	18.6	41	244	6.7	74.2	2.34	0.176
FB2015001504	Negative	25	Male	64	21.4	75	8.2	36.6	9	54.4	3	0.7	4.5	5.7	168	51.2	89.4	29.3	328	11.6	47.3	233	10.9	12.9	0.25	17	1.015	19.22	6.3	14	108.6	4.12	1.35	4.75	3.25	1.11	24.5	2.12	9.8	14.7	76	620.3	4.9	76.4	3.97	0.184
FB2015001510	Positive	30	Male	68	22.5	235	5.6	38.3	9.9	51.8	2.1	0.6	2.9	5.3	163	49	93.2	30.9	332	10.4	46.2	207	10.5	13.3	0.21	12	1.01	14.86	11.93	12	95.2	5.03	0.9	4.12	2.95	0.9	25.4	1.91	7.6	12.1	58	273.6	4.5	73.8	4.97	0.184
FB2015001519	Positive	44	Male	68	23.1	1710	5.6	32.8	10.3	56.9	1.8	0.6	3.2	5.1	156	46.2	90.4	30.4	337	10.8	50.9	200	10.7	14	0.21	13.8	1.015	16.8	20.24	43	105.3	5.04	0.92	3.95	2.59	0.96	22.6	2.05	11.8	18.4	38	460.4	6.6	69	6.16	0.369
FB2015001534	Negative	27	Female	70	22.1	0	5.1	39.1	6.5	54.4	2	0.3	2.8	3.9	127	37.3	94.8	32.2	340	10.9	47.3	214	11.4	13.6	0.24	18.4	1.01	22.91	16.03	12	87.8	4.08	0.81	3.89	2.49	1.16	27.3	1.67	7.8	11.3	44	340.3	3.5	72.8	3.47	0.54
FB2015001546	Negative	26	Female	60	19.8	95	5.6	38.6	7.5	53.9	2.2	0.4	3	4.9	138	42.8	86.8	27.9	322	9.8	33.1	176	10.8	15.1	0.19	14.5	1.015	16.23	9.05	13	88.2	4.89	1.08	3.57	1.81	1.49	24.7	1.98	5.6	8.1	56	288.5	2.5	73.5	3.49	0.43
FB2015001555	Positive	25	Female	66	20	640	5.1	38	6.4	55.6	1.9	0.3	2.9	4.2	125	37.8	90.4	29.8	330	11.5	47.3	182	12.1	16.9	0.22	23.2	1.01	15.86	23.16	12	81.2	4.14	0.64	3.95	2.24	1.5	21.4	2.24	9.1	13.9	36	284.6	4.8	69.3	2.63	0.26
FB2015001567	Negative	26	Male	64	27.5	25	9	29.8	8.3	61.9	2.7	0.8	5.5	5.2	157	47.5	91.5	30.1	330	11.3	46.2	224	10.9	14.7	0.24	15.5	1.025	21.8	38.55	24	97.4	5.41	3.28	5.16	3.4	0.87	22.4	2.23	3.4	5.7	66	520.5	2.3	72.4	4.3	1.1
FB2015001573	Negative	23	Male	76	23.2	65	5.8	32.8	5.9	61.3	1.9	0.3	3.6	4.5	139	41.2	91.3	30.7	337	11.3	46.2	176	12.2	13.3	0.21	24.5	1.025	15.67	14.39	20	85.5	5	0.4	3.43	2.01	1.25	22.4	2.22	6.9	11.6	87	369.6	4.7	72.2	3.65	0.18
FB2015001579	Negative	24	Female	66	15.8	95	7.1	41.1	7.7	51.2	2.9	0.6	3.6	4.2	129	38.8	92.1	30.5	332	10.6	37.9	139	12.9	18	0.17	27.1	1.015	14.72	16.74	13	84.6	4.87	0.8	4.11	1.85	1.93	23.2	2.17	9.2	13.4	34	274.6	4.2	73.6	5	0.08
FB2015001585	Negative	25	Male	68	20.1	60	7.4	46.9	10.2	42.9	3.5	0.8	3.1	5.4	168	50.3	93.1	31	333	11.1	49.7	241	11.1	14.4	0.26	14.6	1.02	25.4	12.34	25	97.4	3.94	1.3	4.62	2.66	1.6	27.7	1.93	10.8	15.8	56	505.6	5	81.2	3.8	0.1
FB2015001588	Positive	27	Male	76	20.1	920	5.2	35.7	8.3	56	1.9	0.4	2.9	4.8	155	46.4	96.5	32.2	334	10.7	46.2	154	11.4	14	0.17	15.8	1.02	16.61	6.88	20	97.5	4.71	0.68	4.13	3.77	1.06	21.8	2.19	9	13.5	63	350.1	4.5	69.6	3.86	0.17
FB2015001591	Negative	28	Female	66	21	0	4.4	46	8.7	45.3	2	0.4	2	4.4	133	40	90.5	30	332	10.8	45	288	9.7	12.2	0.27	9.1	1.015	17.21	8.99	14	77.6	4.41	1.65	4.92	3.09	1.3	25.4	1.89	6.5	8.9	50	329.5	2.4	73.4	3.39	0.18
FB2015001603	Negative	30	Female	68	20.6	0	12.8	20.5	6.2	73.3	2.6	0.8	9.4	4.7	140	42.6	91.3	29.9	328	11.3	40.2	324	11	14	0.35	17.9	1.02	14.37	9.64	11	84.3	4.63	0.7	3.65	1.75	1.73	23.2	2.15	16.2	23.3	35	283.3	7.1	73	2.87	0.45
FB2015001615	Negative	33	Female	66	22.2	70	6.4	26.4	6.8	66.8	1.7	0.4	4.3	4.5	137	40.8	90.4	30.3	335	10.8	47.3	149	12.3	15.8	0.18	21.5	1.015	23.42	26.19	20	90.7	4.23	0.43	3.55	2.05	1.35	24.5	2.2	11.1	16.6	64	246.1	5.5	78.5	4.57	0.12
FB2015001618	Positive	26	Male	72	17.2	1945	6.3	38.2	10.7	51.1	2.4	0.7	3.2	5.2	154	47	90	29.4	327	10.1	34.3	205	11.4	14.4	0.23	17.6	1.025	25.05	30.09	21	90.1	4.33	1.36	3.53	1.7	1.45	20.5	2.37	12.1	18.8	65	334.4	6.7	69.1	3.62	0.47
FB2015001621	Positive	33	Male	68	20.7	885	7.4	30.8	8.3	60.9	2.3	0.6	4.5	6.1	134	40.2	65.7	21.8	333	12.4	39.1	126	12.7	15.3	0.16	27.8	1.015	15.83	16.24	19	98.8	3.7	1.29	2.85	1.7	0.9	22.3	2.34	12.2	18.5	65	452.7	6.3	74.5	5.67	0.176
FB2015001624	Negative	25	Female	64	18	0	7.4	32.7	6.2	61.1	2.4	0.5	4.5	4.1	135	40.4	98.9	33	334	10.5	49.7	242	9.4	10.4	0.22	10.5	1.015	14.73	10.69	15	84.8	3.64	0.74	4.88	2.77	1.76	27.6	1.94	22.4	32.3	51	208.7	9.9	81.1	5.14	0.19
FB2015001642	Negative	28	Female	70	20.2	25	7.4	27.6	8	64.4	2	0.6	4.8	4	130	38.1	95.8	32.6	341	10.8	36.7	216	11.1	14	0.23	14.4	1.02	17.69	7.05	15	83.8	4.04	0.52	3.53	1.41	1.93	24.4	1.93	8.6	13.5	66	370.3	4.9	71.4	3.19	0.26
FB2015001651	Negative	41	Female	66	18.6	95	3.9	33.4	6.9	59.7	1.3	0.3	2.3	4.1	124	37.2	91	30.3	333	10.7	48.5	144	9.6	11.8	0.13	10.3	1.02	47.52	58.17	26	77.6	4.84	0.4	3.86	1.74	1.93	22	2.19	12.2	17.7	44	197.7	5.5	70.1	3.93	0.18
FB2015001653	Negative	30	Female	68	17.1	0	7.4	36	10.1	53.9	2.7	0.8	3.9	4.5	135	39.6	88.4	30.1	340	11	33.1	218	10.4	12.2	0.22	13.4	1.015	16.55	14	12	87.7	4.4	0.36	3.29	1.76	1.42	24.6	2	5.9	9.3	36	232.9	3.4	73.9	3.73	0.38
FB2015001660	Positive	33	Male	68	27.7	960	6.2	36.8	7.9	55.3	2.3	0.5	3.4	4.8	142	43.2	90.3	29.6	328	10.7	47.3	202	10.7	13.3	0.21	14.2	1.015	22	24.67	22	93.8	5.04	0.65	4.13	2.43	1.41	20.9	2.28	5.3	8.9	62	470	3.6	68.5	4.54	0.78
FB2015001663	Positive	36	Male	74	23.7	900	5.6	35.4	7.9	56.7	2	0.4	3.2	5.1	164	48.5	95.2	32.1	338	11.5	45	217	10.6	14.4	0.23	12.9	1.015	13.35	12.55	13	89.9	4.47	0.67	3.83	2.6	0.98	21.7	2.26	14.3	22.3	52	304	8	70.7	3.46	0.25
FB2015001672	Negative	27	Female	62	18.4	0	6.7	31.4	6.2	62.4	2.1	0.4	4.2	3.9	128	37.6	95.9	32.5	340	11.4	50.9	229	9.4	10.8	0.21	9.2	1.02	12.5	10.4	18	78.6	3.59	0.54	4.35	2.15	1.95	22.9	1.95	7.9	12.1	44	221	4.2	67.5	2.43	0.33
FB2015001678	Negative	27	Female	74	18.9	90	4.7	43.6	8.9	47.5	2.1	0.4	2.2	4.4	129	38.8	88.4	29.3	332	9.6	37.9	152	13.5	19	0.2	33.2	1.02	17.4	18.2	18	82.8	4.75	0.51	5.41	3.39	1.73	23.6	2.14	8	10.9	49	270.3	2.9	74	4.77	0.53
FB2015001687	Negative	38	Female	72	23.5	85	6.3	30.8	7.4	61.8	1.9	0.5	3.9	4.4	129	38.9	87.7	29	331	9.7	34.3	262	9.9	12.6	0.25	9.6	1.015	19.66	19.06	39	80.9	4.74	1.09	4.01	2.1	1.52	25.6	1.87	8.1	11.9	66	281.9	3.8	73.5	4.29	0.25
FB2015001690	Negative	25	Female	68	20.3	0	7.7	44.6	9	46.4	3.4	0.7	3.6	5	106	31.3	62.9	21.2	338	13.7	35.5	222	9.9	12.9	0.21	10.3	1.01	NA	NA	NA	NA	NA	NA	NA	NA	NA	NA	NA	NA	NA	NA	NA	NA	NA	NA	0.53
FB2015001713	Negative	30	Female	66	19.9	0	7.3	35.4	8.5	56.1	2.6	0.6	4.1	4.5	133	38.8	87.2	29.8	342	10.5	34.3	282	11.3	13.6	0.31	17.8	1.02	16.16	10.9	23	82.6	5.12	0.87	3.77	2.26	1.19	21.7	2.45	9.2	13.6	101	283	4.4	74.9	3.54	0.47
FB2015001716	Positive	25	Male	72	22.4	2045	7.1	29.4	8.9	61.7	2.1	0.6	4.4	5.1	158	47.6	92.7	30.7	331	12.5	49.7	177	11.7	14.4	0.2	19	1.025	16.05	22.59	32	103	4.08	0.8	4.12	2.38	1.34	20.5	2.45	8.6	13.9	70	440.2	5.3	70.8	4.79	0.36
FB2015001731	Negative	23	Female	64	18.8	0	7	34.9	6.9	58.2	2.4	0.5	4.1	4	125	37.7	93.6	31	331	11.1	46.2	165	12.3	16.5	0.2	21.4	1.02	14.81	16.92	15	83.1	4.12	0.43	4.78	2.13	2.37	29.8	1.58	10.4	14.8	63	387.1	4.4	76.8	2.54	0.45
FB2015001734	Positive	24	Male	62	27.1	160	11.6	34.8	8.6	56.6	4	1	6.6	5.8	177	52.8	90.6	30.3	335	11.4	47.3	205	11.9	15.8	0.24	21.2	1.025	17.06	10.47	16	102.1	4.93	1.39	4.98	3.29	1.25	21.1	2.26	12.2	18.6	50	465.5	6.4	68.8	4.24	0.21
FB2015001743	Negative	25	Male	60	23.9	25	7.3	31.2	7.2	61.6	2.3	0.5	4.5	5.1	157	47.2	92.7	30.7	332	11.2	48.5	203	12.5	15.1	0.25	21.5	1.02	19.9	25.43	23	92.2	4.68	1.61	4.19	2.51	1.19	22.5	2.23	17.9	25.8	72	487.8	7.9	72.7	4.08	0.66
FB2015001746	Positive	35	Male	62	20.2	460	9.8	34.1	9.8	56.1	3.3	1	5.5	5.4	153	45.9	85.1	28.3	333	10	35.5	171	10.8	13.3	0.18	15	1.01	20.34	23.33	32	104.9	4.9	0.69	4.4	2.7	1.38	24.6	2.07	10.6	13.3	49	405.9	2.7	75.5	5.76	0.19
FB2015001749	Negative	27	Male	60	18.8	45	6.4	30.3	11	58.7	1.9	0.7	3.8	5.1	151	44.7	87.8	29.6	337	11.1	41.4	193	10.4	12.2	0.2	15.1	1.015	30.44	39.74	19	86	4.62	0.73	3.26	1.53	1.57	20.5	2.4	12	18.4	62	318.9	6.4	69.7	3.27	0.55
FB2015001766	Positive	41	Male	66	23.9	935	5.6	43	9.3	47.7	2.4	0.5	2.7	4.5	142	42.1	94	31.6	337	12.3	49.7	218	9.7	12.6	0.21	10.1	1.025	18.81	17.29	22	122.8	4.78	0.88	5.29	3.58	1.27	20	2.49	8.1	10.8	48	447.7	2.7	69.7	7.85	0.82
FB2015001772	Negative	33	Female	68	21	10	6	42.6	6.4	51	2.6	0.4	3	4	130	37.8	93.8	32.1	343	10.4	48.5	196	10.3	13.3	0.2	14.5	1.015	20.95	27.02	15	83.7	5.03	0.55	4.23	2.69	1.4	20.3	2.44	8	10.9	63	240.2	2.9	69.8	4.77	0.11
FB2015001781	Positive	28	Female	70	16.8	2595	6.7	34.9	7	58.1	2.3	0.5	3.9	4.4	136	40.7	93.6	31.2	334	10.4	37.9	227	11.2	13.6	0.25	16	1.02	15.25	9.49	15	86	4.61	0.77	4.47	2.48	1.75	23	2.26	7.8	11.3	48	244.9	3.5	75	4.19	0.35
FB2015001783	Negative	39	Male	82	27.8	0	8.3	39	8.9	52.1	3.2	0.7	4.4	5.1	153	46.7	92.1	30.1	327	11.2	48.5	281	10.7	12.2	0.3	15.4	1.025	29.79	97.95	259	85.5	4.48	1.79	5.4	3.9	0.96	21.2	2.22	4	6.3	86	477.2	2.3	68.2	3.24	0.58
FB2015001786	Positive	28	Female	66	18.1	1845	8.1	42.6	6.6	50.8	3.5	0.5	4.1	6.2	134	38.8	63.1	21.7	345	12.7	35.5	214	11.2	15.2	0.23	19.5	1.02	17.94	15.13	14	81.6	3.59	0.78	3.75	2.36	1.33	23.7	2.3	10.6	15.3	45	399.3	4.7	78.1	4.73	0.19
FB2015001790	Negative	30	Male	72	18.4	0	5.1	22.5	7.7	69.8	1.1	0.4	3.6	5	144	44.3	89.6	29	325	11.6	48.5	108	12.3	18.7	0.13	23.3	1.025	12.56	10.39	18	89.2	4.01	0.6	3.25	1.68	1.36	30.7	1.51	6.8	11.6	52	326.8	4.8	77	3.73	0.307
FB2015001798	Positive	23	Female	60	21.6	295	8.7	35.9	5.1	59	3.1	0.5	5.1	4.7	143	42.6	90.8	30.4	335	10.7	46.2	233	10	11.5	0.23	10.5	1.015	18.29	8.13	14	90	3.53	0.67	3.67	2.2	1.33	25	1.96	15.3	23.2	51	233	7.9	74	3.36	0.47
FB2015001805	Negative	29	Female	74	20.7	95	7	36.2	10.2	53.6	2.5	0.7	3.8	4.9	153	46.5	95.1	31.2	329	11.5	48.5	271	10	11.8	0.27	11.6	1.01	17.97	16.76	17	86.5	3.93	1.04	3.88	2.22	1.37	25.4	1.9	7.4	11.7	60	275.5	4.3	73.6	3.76	0.307
FB2015001808	Negative	25	Female	68	19.3	15	6.7	20.6	6.5	72.9	1.4	0.4	4.9	4.1	130	39.1	95	31.5	332	10.9	47.3	111	11.2	14.4	0.12	16.8	1.015	19.92	15.29	15	93.2	4.15	0.46	2.92	1.21	1.52	28.7	1.65	3.7	5.6	36	392.1	1.9	76	3.75	0.88

## Sheet: Supplementary table S2
Supplementary table S2. The information for all MLGs containing more than 100 genes.
MLG-ID	Species	Genus	Phylum	Total gene number	Cluster gene num	kw.p	Enrichment
227	Streptococcus salivarius JIM8777	Streptococcus	Firmicutes	442	441	0.00798833	Negative
340	Prevotella copri DSM 18205 (122)	Prevotella	Bacteroidetes	163	122	0.0441127	Positive
341	Prevotella copri DSM 18205 (5875)	Prevotella	Bacteroidetes	7587	5875	0.00976611	Positive
350	Prevotella copri DSM 18205 (131)	Prevotella	Bacteroidetes	225	131	0.0061447	Positive
794	Prevotella copri DSM 18205 (1820)	Prevotella	Bacteroidetes	3597	1820	0.0217597	Positive
883	MLG-883	Unclassified	Unclassified	1532	655	0.0181083	Positive
1358	MLG-1358	Unclassified	Unclassified	398	183	0.0326528	Positive
3992	MLG-3992	Unclassified	Unclassified	1793	276	0.00717002	Negative
4193	butyrate-producing bacterium SS3/4 (709)	Unclassified Clostridiales (miscellaneous)	Firmicutes	722	709	0.0308978	Negative
4196	butyrate-producing bacterium SS3/4 (210)	Unclassified Clostridiales (miscellaneous)	Firmicutes	216	210	0.0249465	Negative
4928	Clostridium bolteae ATCC BAA-613	Clostridium	Firmicutes	792	785	0.00905629	Negative
4945	Clostridium symbiosum WAL-14673	Clostridium	Firmicutes	152	146	0.00095988	Negative
5199	Clostridiales bacterium 1_7_47FAA	Unclassified Clostridiales (miscellaneous)	Firmicutes	476	429	0.000463604	Negative
5379	Anaerotruncus colihominis DSM 17241	Anaerotruncus	Firmicutes	118	118	0.0164097	Negative
5983	Enterobacter cloacae subsp. cloacae NCTC 9394	Enterobacter	Proteobacteria	178	178	0.00534499	Positive
5988	Enterobacter cloacae EcWSU1 (534)	Enterobacter	Proteobacteria	564	534	0.0121011	Positive
5998	Enterobacter cloacae EcWSU1 (290)	Enterobacter	Proteobacteria	308	290	0.00856235	Positive
6012	Klebsiella pneumoniae 342	Klebsiella	Proteobacteria	575	566	0.0141761	Positive
6069	Klebsiella variicola At-22	Klebsiella	Proteobacteria	458	454	0.0268139	Positive
6122	Citrobacter sp. 30_2	Citrobacter	Proteobacteria	423	423	0.007596	Positive
6509	MLG-6509	Unclassified	Unclassified	2284	669	0.0216656	Positive
6926	Faecalibacterium prausnitzii SL3/3	Faecalibacterium	Firmicutes	2677	2628	0.0173292	Positive
7594	Faecalibacterium prausnitzii A2-165	Faecalibacterium	Firmicutes	321	196	0.00227784	Positive
8323	Coprococcus eutactus ATCC 27759	Coprococcus	Firmicutes	1105	584	0.00474603	Positive
8493	Bifidobacterium pseudocatenulatum DSM 20438 = JCM 1200 (718)	Bifidobacterium	Actinobacteria	728	718	0.0391197	Negative
8497	Bifidobacterium pseudocatenulatum DSM 20438 = JCM 1200 (207)	Bifidobacterium	Actinobacteria	215	207	0.0190054	Negative
8824	MLG-8824	Unclassified	Unclassified	3803	1399	0.000834442	Negative
9014	Bacteroides dorei DSM 17855	Bacteroides	Bacteroidetes	248	243	0.0349586	Negative
9030	Bacteroides vulgatus ATCC 8482	Bacteroides	Bacteroidetes	4134	4007	0.0214106	Negative
9430	Bacteroides ovatus 3_8_47FAA	Bacteroides	Bacteroidetes	169	169	0.0499722	Negative
9443	Bacteroides finegoldii DSM 17565	Bacteroides	Bacteroidetes	336	332	0.00487229	Negative
9554	Bacteroides clarus YIT 12056 (113)	Bacteroides	Bacteroidetes	113	113	0.0304368	Negative
9559	Bacteroides clarus YIT 12056 (606)	Bacteroides	Bacteroidetes	609	606	0.0102404	Negative
9744	Bacteroides intestinalis DSM 17393	Bacteroides	Bacteroidetes	389	247	0.0360076	Negative
10620	Bacteroides coprocola DSM 17136	Bacteroides	Bacteroidetes	712	606	0.0252663	Negative
10664	Bacteroides coprophilus DSM 18228	Bacteroides	Bacteroidetes	337	330	3.36e-06	Positive
10670	Bacteroides plebeius DSM 17135	Bacteroides	Bacteroidetes	2350	1795	0.0249104	Positive
11270	Veillonella dispar ATCC 17748	Veillonella	Firmicutes	175	175	0.0202016	Negative
11785	MLG-11785	Unclassified	Unclassified	883	138	0.0254777	Negative
11846	Ruminococcus gnavus ATCC 29149	Ruminococcus	Firmicutes	424	405	0.0245749	Negative
11962	Escherichia coli M605	Escherichia	Proteobacteria	156	155	0.0361413	Negative
12269	MLG-12269	Unclassified	Unclassified	2167	127	0.00023001	Positive
12311	Eubacterium biforme DSM 3989 (115)	Eubacterium	Firmicutes	143	115	0.0155453	Positive
12315	Eubacterium biforme DSM 3989 (181)	Eubacterium	Firmicutes	189	181	0.00750919	Positive
13309	MLG-13309	Unclassified	Unclassified	1690	128	0.00288295	Positive
13970	Sutterella wadsworthensis 3_1_45B (1994)	Sutterella	Proteobacteria	2037	1994	0.0245149	Negative
13976	Sutterella wadsworthensis 3_1_45B (211)	Sutterella	Proteobacteria	218	211	0.0134857	Negative
14231	Clostridium leptum DSM 753 (295)	Clostridium	Firmicutes	300	295	0.0151215	Positive
14236	Clostridium leptum DSM 753 (108)	Clostridium	Firmicutes	114	108	0.0326809	Positive
14391	Dorea longicatena DSM 13814	Dorea	Firmicutes	189	186	0.00772276	Positive
14560	Bacteroides fragilis 3_1_12	Bacteroides	Bacteroidetes	263	255	0.00129977	Positive
15183	Bacteroides sp. 2_2_4	Bacteroides	Bacteroidetes	116	109	0.042532	Negative
15745	Lachnospiraceae bacterium 1_4_56FAA	Unclassified Lachnospiraceae	Firmicutes	229	229	0.00911937	Negative
17424	Odoribacter splanchnicus DSM 20712	Odoribacter	Bacteroidetes	235	228	0.03821	Positive
17514	Faecalibacterium cf. prausnitzii KLE1255	Faecalibacterium	Firmicutes	423	334	9.08e-05	Positive
17766	Dorea formicigenerans ATCC 27755	Dorea	Firmicutes	101	100	0.0176406	Negative
17844	Coprococcus catus GD/7	Coprococcus	Firmicutes	310	185	0.00884334	Positive
18151	Megasphaera elsdenii DSM 20460	Megasphaera	Firmicutes	131	116	0.0137353	Positive
18191	Faecalibacterium prausnitzii L2-6	Faecalibacterium	Firmicutes	179	148	0.0279641	Negative
18656	Ruminococcus obeum ATCC 29174	Ruminococcus	Firmicutes	101	100	0.028799	Positive

## Sheet: Supplementary table S3
Supplementary table S3. The profile of MLGs contains more than 100 genes.
ID	9559	9554	10620	10664	9014	9443	14560	9744	10670	15183	9030	8493	8497	4193	4196	6122	5199	4928	14231	14236	4945	17844	8323	17766	14391	5988	5998	5983	11962	12315	12311	17514	7594	18191	6926	6012	6069	15745	18151	17424	341	794	350	340	11846	18656	227	13970	13976
FB2015000008	9.41e-09	4.38e-08	0	0	8.22e-07	8.19e-07	0	3.36e-06	6.84e-07	0	4.42e-06	2e-09	0	7.98e-07	7.65e-07	0	1.63e-08	3.2e-08	4.95e-07	4.09e-07	7.35e-10	0	5.3e-10	4.34e-07	2.82e-07	3.76e-10	0	0	1.94e-08	2.23e-07	3.49e-08	3.89e-09	2.54e-07	6.5e-07	5.07e-07	6.44e-09	2.22e-08	0	7.29e-07	5.58e-07	1.01e-06	1.22e-05	5.08e-07	2.91e-07	6.97e-10	2.61e-07	2.46e-08	1.44e-08	9.62e-11
FB2015000019	2.63e-07	2.92e-07	0	0	5.21e-06	9.7e-08	4.88e-10	1.45e-07	3.99e-09	3.37e-09	3.66e-06	9.61e-08	6.27e-08	3.81e-07	4.54e-07	2e-09	5.17e-08	2.43e-07	6.59e-08	3.78e-08	9.8e-09	1.08e-06	0	8.23e-07	5.41e-07	2.61e-11	0	0	2.77e-08	0	2.05e-09	1.78e-07	9.31e-08	2.93e-07	2.09e-06	1.51e-09	2.98e-09	2.31e-08	0	5.83e-07	9.06e-07	6.66e-09	3.79e-08	9.71e-08	5.54e-07	3.46e-06	5.05e-07	3.25e-08	6.03e-09
FB2015000022	0	3.31e-10	1.62e-08	0	9.81e-06	2.43e-08	0	9.29e-06	6.67e-09	5.27e-07	4.98e-05	1.59e-10	0	1.34e-06	1.29e-06	0	1.81e-07	8.54e-07	5.33e-09	8.66e-10	4.64e-07	0	0	1.04e-08	4.29e-09	0	0	0	1.41e-07	0	0	0	0	2.43e-06	2.1e-09	0	0	0	0	1.91e-06	2.92e-09	0	0	0	2.5e-07	1.5e-07	2.63e-07	0	0
FB2015000025	1.16e-07	1.1e-07	7.69e-06	0	2.81e-06	7.49e-09	4.25e-10	1.17e-06	3.49e-09	3.32e-09	1.41e-05	2.91e-07	2.16e-07	5.2e-07	5.12e-07	2.29e-08	1.14e-08	3.59e-07	0	0	2.95e-09	0	0	6.28e-07	1.09e-09	1.49e-09	0	3.74e-09	3.64e-07	0	2.96e-10	0	0	2.45e-06	7.43e-07	4.64e-08	5.24e-08	0	0	2.3e-07	6.69e-09	0	0	3.05e-09	1.12e-06	6.01e-08	1.17e-06	9.15e-08	6.66e-08
FB2015000028	0	0	0	0	5.55e-06	9.43e-09	9.13e-11	4.12e-07	1.56e-06	5.92e-10	2.87e-05	8.4e-09	1.51e-09	6.25e-07	6.07e-07	0	1.08e-07	4.84e-08	1.52e-07	8.51e-08	1.01e-06	0	0	7.93e-07	2.3e-09	0	0	0	6.04e-08	0	3.84e-09	2.49e-10	1.58e-10	3.56e-07	1.07e-09	0	0	3e-08	0	5.64e-07	2.13e-09	0	0	0	1.21e-07	1.15e-07	1.36e-07	0	0
FB2015000035	6.81e-07	9.04e-07	1.46e-08	0	1.95e-05	2.05e-08	0	1.56e-06	5.54e-06	0	1.32e-05	3.78e-08	1.87e-08	5.78e-07	1.19e-06	4.53e-08	7.69e-08	5.26e-08	0	0	3.01e-07	0	0	4.49e-06	3.02e-09	0	0	0	1.66e-09	2.72e-10	8.08e-09	0	4.9e-10	9.4e-07	4.28e-07	3.14e-08	6.68e-08	3.22e-08	0	0	8.54e-11	9.74e-10	0	3.75e-10	4.86e-08	2.85e-07	1.08e-07	0	0
FB2015000049	0	4.83e-10	9.75e-11	0	4.7e-07	2.69e-09	0	4.72e-07	8.89e-11	2.56e-06	2.32e-06	1.04e-06	8.76e-07	4.56e-08	5.38e-08	0	6.63e-09	3.28e-08	5.9e-09	2.53e-09	4.47e-09	0	0	8e-07	3.98e-07	0	0	5.76e-09	1.43e-06	0	1.4e-10	1.03e-10	1.11e-08	1.26e-07	1.53e-07	0	0	0	0	8.07e-07	1.1e-06	3.96e-10	8.11e-08	5.18e-08	2.6e-07	4.82e-07	8.93e-08	0	0
FB2015000055	0	3.19e-08	0	0	4.19e-06	3.74e-07	1.97e-09	1.42e-08	3.24e-10	3.34e-05	6.69e-06	5.04e-06	4.14e-06	3.42e-07	3.96e-07	0	5.51e-10	1.27e-08	1.9e-08	0	2.02e-10	1.56e-07	0	2.29e-05	1.13e-08	0	0	0	4.32e-08	5.88e-06	5.63e-06	1.01e-09	2e-09	8.74e-07	2.2e-06	4.84e-09	1.57e-09	0	0	8.11e-07	8.48e-11	0	0	0	7.01e-07	1.4e-07	9.08e-07	1.57e-07	7.07e-08
FB2015000061	9.71e-10	9.8e-08	0	0	8.12e-06	2.56e-07	5.17e-10	2.36e-09	3.88e-07	9.46e-10	1.22e-05	9.5e-09	4.58e-09	4.63e-08	1.2e-07	0	1.05e-10	1.37e-08	1.35e-09	0	0	4.4e-07	0	2.08e-06	2.66e-06	0	0	0	1.56e-08	0	0	0	0	2.86e-06	0	0	0	0	0	6.15e-08	0	0	0	0	1.24e-06	9.25e-08	3.56e-08	0	0
FB2015000067	0	2.75e-08	0	0	1.26e-06	7.6e-09	9.4e-10	5.85e-07	1.54e-06	4.16e-06	6.17e-06	0	0	3.86e-07	4.57e-07	4.91e-10	9.59e-08	2.23e-07	1.73e-07	1.63e-07	5.39e-08	2.08e-07	1.36e-07	2.62e-06	1.27e-08	1.24e-08	8.63e-09	4.14e-08	1.37e-08	0	4.9e-10	0	0	0	0	2.11e-08	2.16e-08	0	0	7.49e-10	5.9e-06	6.8e-07	9.02e-07	2.53e-06	1.88e-07	1.18e-07	2.42e-06	0	0
FB2015000070	8.87e-09	1.85e-08	0	1.78e-06	1.77e-06	1.59e-09	2.05e-09	3.66e-07	2.15e-06	3.34e-07	5e-06	6.1e-08	4.12e-08	7.95e-07	8.19e-07	0	1.47e-08	5.61e-08	2.99e-07	3.02e-07	3.29e-08	4.62e-10	0	2.67e-06	1.18e-06	3.33e-08	5.8e-07	4.35e-08	1.34e-07	1.67e-10	1.74e-09	6.45e-09	3.02e-06	9.11e-07	1.25e-06	4.78e-09	1.9e-09	3.4e-09	1.13e-07	2.44e-07	7.14e-10	0	0	0	5.87e-08	3.47e-07	1.24e-06	0	0
FB2015000074	0	0	1.32e-07	8.74e-10	2.26e-08	0	0	0	2.76e-09	6.77e-09	3.29e-08	1.01e-06	1.02e-06	3.4e-09	9.8e-08	2.82e-09	5.73e-07	2.01e-06	2.19e-07	1.96e-07	4.55e-06	0	0	1.11e-05	2.13e-08	8.18e-09	1.85e-10	1.57e-09	1.75e-06	0	0	0	0	3.93e-07	0	3.34e-08	1.73e-08	4.77e-08	6.76e-08	1.95e-09	7.66e-10	0	4.94e-11	0	1.09e-06	1.79e-07	2.76e-06	3.15e-11	0
FB2015000076	6.22e-10	1.23e-08	0	0	4.43e-06	5.26e-09	0	1.34e-06	3.36e-09	1.41e-05	2.17e-05	1.92e-07	1.4e-07	5.39e-07	5.67e-07	0	6.24e-09	3.34e-08	4.67e-08	3.33e-08	1.55e-08	9.57e-08	0	4.49e-06	4.1e-09	6.69e-08	1.17e-08	1.76e-08	1.17e-07	9.41e-10	0	2.17e-07	7.46e-10	1.6e-07	4.95e-07	2.95e-07	3.98e-08	0	5.93e-09	9.01e-07	3.81e-09	2.08e-09	8.31e-10	0	2.91e-10	1.7e-07	5.87e-08	0	0
FB2015000077	4.13e-10	6.78e-09	0	3.63e-06	7.92e-07	2.17e-07	0	3.7e-09	1.41e-06	2.75e-07	1.5e-06	0	0	6.22e-06	6.04e-06	2.18e-09	2.43e-09	1.1e-08	1.54e-08	1.76e-08	8.93e-10	1.13e-10	0	3.57e-06	1.4e-06	9.87e-09	2.21e-10	7.6e-10	2.03e-07	0	0	8.79e-08	7.92e-09	5.2e-07	3.13e-07	1.16e-08	4.38e-09	3.8e-08	5.95e-07	4.12e-07	3.97e-06	7.38e-09	6.58e-07	1.75e-07	3.21e-07	1.66e-06	1.86e-07	0	0
FB2015000082	3.59e-08	4.57e-08	6.85e-10	0	9.36e-07	4.07e-07	0	5.87e-08	1.33e-06	4.39e-08	7.18e-07	0	0	5.4e-07	7.35e-07	0	0	1.28e-09	1.04e-09	0	0	1.66e-07	6.48e-11	1.32e-06	1.83e-08	0	0	0	9.9e-08	1.4e-07	1.11e-08	5.14e-07	4.36e-07	3.47e-08	1.7e-07	0	0	0	0	7.49e-07	1.3e-05	9.79e-06	6.06e-06	1.55e-06	8.93e-11	2.38e-08	8.87e-08	0	0
FB2015000083	1.91e-08	7.79e-08	0	0	3.62e-06	7.53e-09	0	7.65e-08	1.39e-09	1.79e-05	1.74e-05	2.43e-08	2.05e-08	1.72e-07	1.93e-07	0	3.56e-09	3.84e-08	1.89e-07	1.23e-07	3.18e-10	0	9.84e-07	3.26e-06	0	1.56e-07	3.06e-08	1.57e-08	1.35e-07	0	0	0	7.54e-07	4.3e-07	4.2e-08	0	6.87e-10	0	0	1.92e-06	5.16e-10	0	0	0	9.16e-09	1.36e-07	4.12e-07	0	0
FB2015000086	0	1.95e-09	3.53e-07	2.3e-06	8.06e-07	9.72e-08	0	2.73e-07	2.78e-07	5.11e-09	4.04e-06	1.18e-07	6.58e-08	5.02e-08	1.02e-07	0	3.31e-07	1.99e-07	8.47e-07	5.6e-07	0	2.81e-08	2.84e-09	1.09e-06	2e-07	0	0	5.55e-11	1.86e-07	1.09e-06	1.9e-08	1.07e-07	2.09e-07	8.82e-08	1.79e-06	0	0	0	0	7.52e-07	2.56e-07	6.77e-10	1.18e-08	1e-08	1.78e-10	8.05e-08	7.35e-08	0	0
FB2015000098	0	0	3.01e-09	1.36e-09	6.79e-08	8.24e-10	0	6.07e-09	4.06e-08	1.15e-08	2.83e-07	2.88e-09	5.35e-10	3.01e-07	5.34e-07	4.21e-07	0	0	3.52e-08	1.61e-08	0	3.55e-07	7.81e-09	5.58e-06	1.68e-06	8.73e-07	3.2e-07	9.47e-07	3.03e-09	5.21e-07	2.09e-07	4.06e-08	4.81e-07	5.31e-07	6.55e-07	5.02e-10	1.66e-11	0	9.37e-07	5.29e-07	2.93e-06	1.97e-06	1.21e-06	1.72e-06	0	6.47e-08	1.42e-07	0	0
FB2015000101	0	5.22e-09	8.26e-08	0	1.05e-06	3.36e-07	2.52e-08	1.4e-06	7.87e-07	1.42e-06	1.84e-06	1.62e-07	1.24e-07	3.72e-07	6.52e-07	1.14e-10	3.35e-09	2.09e-08	1.91e-06	1.85e-06	5.32e-09	7.67e-08	0	3.94e-06	3.56e-07	5.29e-10	0	7.74e-10	1.29e-08	9.86e-08	3.33e-07	3.3e-08	4.05e-07	3.01e-07	1.13e-07	8.21e-11	2.33e-09	0	2.26e-07	1.52e-06	7.22e-07	7.7e-06	1.7e-06	3.49e-07	9.67e-08	4.31e-08	2.77e-08	0	0
FB2015000105	1.49e-07	1.53e-07	0	1.12e-10	4.65e-06	2.11e-10	0	5.79e-09	6.24e-10	0	6.7e-06	2.47e-08	1.39e-08	2.44e-06	2.39e-06	0	2.81e-08	1.25e-07	0	0	7.75e-09	2.23e-09	3.41e-10	5.92e-06	2.45e-08	0	0	0	1.06e-07	6e-09	5.85e-09	0	4.47e-09	2.7e-06	1.38e-06	0	0	2.19e-08	0	5e-08	4.95e-09	3.41e-09	2.11e-09	2.65e-10	3.42e-06	1.7e-06	3.93e-08	4.56e-07	2.61e-07
FB2015000106	0	0	0	0	4.67e-05	7.39e-09	0	4.57e-08	2.54e-09	2.82e-10	3.08e-05	1.81e-08	7.19e-09	1.77e-08	5.21e-07	5.15e-08	1.2e-07	1.18e-06	0	0	5.81e-08	0	0	1.27e-06	3.96e-07	7.28e-08	1.37e-08	1.95e-08	1.88e-07	5.6e-10	0	0	0	5.65e-07	0	1.62e-07	9.88e-08	0	0	6.37e-11	0	0	0	0	1.37e-06	5.29e-07	1.59e-07	0	0
FB2015000112	7.11e-07	6.45e-07	0	2.79e-10	5.37e-07	2.57e-06	6.54e-07	9.66e-07	1.39e-05	7.86e-09	3.01e-06	3.75e-07	3.46e-07	7.85e-08	1.01e-07	2.24e-09	5.6e-09	1.37e-08	5.34e-08	7.88e-08	2.67e-09	0	0	9.59e-06	2.36e-08	4.28e-09	0	6.92e-10	0	2.62e-10	0	0	5.17e-10	4.77e-07	4.59e-08	1.97e-08	8.11e-09	2.86e-09	0	8.68e-07	4e-10	0	0	0	1.6e-07	4.82e-08	1.46e-06	0	0
FB2015000121	0	0	0	0	2.56e-06	2.83e-09	0	3.69e-08	1.31e-07	9.93e-06	1.23e-05	0	0	4.46e-07	5.75e-07	2.73e-08	0	0	3.43e-07	2.39e-07	2.18e-09	1.48e-10	3.39e-07	6.66e-06	3.09e-09	3.79e-08	1.96e-08	2.31e-08	1.37e-07	8.05e-06	9.54e-08	1.43e-06	5.87e-10	1.25e-06	1.33e-06	7.88e-07	2.51e-07	0	0	5.05e-07	5.92e-06	1.26e-08	7.38e-07	2.98e-07	4.28e-10	1.7e-07	5.68e-07	0	0
FB2015000124	1.98e-06	1.71e-06	1.57e-06	4.87e-11	6.51e-06	3.83e-06	1.24e-07	9.6e-08	2.06e-09	3.66e-09	4.52e-06	6.27e-08	4.08e-08	3.61e-08	6.72e-08	0	4.55e-09	6.44e-08	1.24e-07	1.21e-07	6.82e-08	0	0	6.38e-08	8.11e-07	0	0	0	7.44e-09	3.83e-08	2.73e-07	9.75e-10	8.32e-10	6.71e-07	1.62e-07	0	0	0	3.13e-10	2.6e-07	1.56e-06	3.51e-09	1.93e-07	4.61e-08	1.09e-08	2.04e-08	2.97e-07	0	0
FB2015000127	9.48e-07	9.48e-07	0	0	2.45e-06	7.89e-07	0	1.46e-07	0	0	1.21e-05	2.04e-08	9.27e-09	2.09e-07	4e-07	0	3.07e-09	1.11e-08	3.74e-08	1.07e-08	0	1.36e-09	2.59e-06	1.08e-05	6.06e-08	0	0	0	2.38e-07	1.19e-08	5.44e-08	5.56e-08	1.42e-08	3.57e-07	2.32e-06	0	0	0	0	2.48e-06	5.9e-09	3.75e-09	2.05e-09	9.17e-10	9.46e-10	5.31e-08	1.06e-06	0	0
FB2015000130	1.07e-09	5.94e-08	9.32e-10	2.2e-09	5.12e-06	0	0	2.76e-10	1.13e-09	0	3.45e-06	0	0	1.04e-06	1.06e-06	0	0	1.77e-09	7.77e-08	6.12e-08	0	2.07e-06	6.78e-10	7.09e-05	3.41e-08	0	0	0	9.33e-09	7.52e-09	9.32e-10	3.72e-09	1.89e-08	5.47e-08	2.65e-06	4.15e-10	7.5e-09	2.36e-08	0	1.4e-07	1.07e-08	8.36e-09	4.05e-09	1.16e-09	2.14e-07	8.37e-08	3.15e-07	0	0
FB2015000135	2.92e-10	3.64e-10	1.49e-05	3.87e-09	1.66e-06	2.33e-09	2.58e-06	7.8e-10	1.98e-09	0	8.4e-06	1.56e-06	1.25e-06	8.91e-07	1.82e-06	0	2.28e-07	6.49e-08	0	0	6.12e-09	1.08e-09	7.5e-11	3.26e-05	1.27e-08	0	0	0	1.43e-09	5.25e-10	3.76e-10	0	2.07e-10	6.92e-06	0	0	0	2.04e-07	0	9.79e-10	1.17e-08	6.91e-09	6.52e-09	3.72e-10	1.18e-05	3.82e-07	3.49e-07	0	0
FB2015000137	1.87e-07	1.94e-07	0	1.13e-10	3.81e-07	2.84e-07	0	2.03e-08	4.93e-10	0	1.58e-06	0	0	3.15e-07	7.95e-07	0	8.97e-10	3.28e-08	4.32e-08	1.93e-08	1.58e-08	3.13e-07	1.08e-10	3.14e-06	1.29e-09	1.49e-07	3.66e-08	6.94e-10	1.75e-08	3.45e-07	3.21e-06	3.02e-07	4.39e-07	6.28e-08	2.29e-08	1.82e-07	7.88e-08	0	0	3.67e-07	5.96e-06	8.6e-06	4.06e-06	1.16e-06	2.42e-08	1.61e-09	1.59e-07	0	0
FB2015000138	1.2e-06	1.12e-06	0	1.49e-05	9.93e-06	2.22e-09	0	1.88e-07	1.56e-09	0	7.35e-06	0	0	4.25e-07	4.3e-07	0	3.5e-08	3.66e-08	2e-08	4.86e-09	2.67e-08	4.96e-10	7.43e-10	1.26e-05	9.3e-09	0	0	0	2.75e-10	3.57e-09	1.01e-08	3.1e-09	3.81e-06	1.33e-06	1.03e-08	0	0	6.48e-08	0	1.7e-06	4.15e-08	2.76e-08	1.52e-08	8.5e-09	5.29e-08	1.03e-06	3.2e-07	1.74e-07	1e-07
FB2015000148	3.2e-08	5.17e-08	0	5.79e-10	1.16e-06	1.56e-09	0	2.05e-07	3.52e-06	0	2.94e-06	0	0	5.59e-07	7.54e-07	0	2.57e-09	0	5.11e-07	3.56e-07	0	0	9.36e-10	1.88e-07	0	0	6.33e-10	4.41e-08	3.9e-09	1.68e-07	5.27e-09	5.61e-11	5.3e-07	7.7e-08	1.08e-07	0	0	0	1.78e-06	2.09e-07	2.05e-05	5.69e-08	2.67e-06	1.6e-06	1.81e-09	1.26e-07	2.29e-07	0	0
FB2015000154	5.16e-07	4.73e-07	0	0	4.02e-06	4.84e-08	0	3e-08	4.71e-10	0	1.9e-05	1.17e-07	9.15e-08	1.35e-06	1.32e-06	0	2.16e-08	1.69e-08	2.58e-07	1.74e-07	0	3.08e-07	6.26e-10	4e-06	4.11e-09	0	0	0	2.21e-07	2.26e-10	0	1.88e-10	1.24e-09	3.87e-07	2.46e-07	1.45e-10	4.95e-09	0	6.18e-10	0	8.86e-09	2.53e-09	2.05e-09	5.2e-10	8.61e-08	1.12e-07	1.02e-07	0	0
FB2015000156	7.33e-11	1.8e-10	0	0	7.93e-07	7.81e-08	0	7.7e-07	3.1e-09	2.92e-09	3.99e-06	2.14e-07	1.74e-07	5.24e-07	6.83e-07	0	4.93e-09	8.35e-10	2.39e-07	1.58e-07	0	3.79e-07	1.79e-09	1.02e-06	2.77e-07	0	0	0	2.39e-08	9.62e-09	0	1.67e-06	4.51e-07	6.75e-07	3.02e-07	0	0	0	0	4.82e-07	8.04e-09	1.19e-08	4.22e-09	1.03e-08	3.7e-11	5.74e-08	1.49e-07	0	0
FB2015000157	1.05e-06	1.1e-06	3.83e-11	0	1.45e-05	4.56e-07	0	5.48e-06	1.05e-10	0	9.65e-06	0	0	1.74e-07	2.21e-07	0	1.52e-09	8.2e-10	0	0	0	0	0	1.74e-06	1.05e-07	0	0	0	4e-07	1.53e-07	1.77e-06	1.45e-08	6.79e-07	5.25e-08	1.7e-07	0	0	0	0	1.12e-06	3.96e-09	2.11e-09	3.58e-10	0	0	3.72e-08	9.39e-08	0	0
FB2015000158	9.15e-09	3.02e-07	0	0	9.68e-06	2.42e-07	0	1.1e-06	0	0	9.59e-06	7.34e-09	3.89e-09	5.25e-07	5.65e-07	0	2.23e-11	1.22e-08	1.35e-07	7.81e-08	0	0	0	2.06e-06	4.59e-09	0	0	0	1.33e-07	1.45e-07	1.04e-06	6.68e-10	5.65e-07	1.61e-08	3.4e-08	0	0	0	0	6.55e-07	7.44e-09	4.27e-09	6.3e-09	1.06e-09	1.98e-07	2.13e-08	9.11e-08	1.12e-06	6.53e-07
FB2015000161	1.55e-07	1.49e-07	0	0	1.75e-07	5.82e-08	0	7.88e-09	6.29e-07	3.42e-08	8.01e-07	2.61e-08	1.9e-08	7.48e-08	2.02e-07	0	9.16e-10	3.31e-09	1.5e-09	3.58e-09	0	1.14e-07	4.6e-06	4.27e-06	1.4e-06	0	2.21e-09	0	3.99e-08	1.27e-05	1.75e-07	8.85e-08	2.17e-07	3.71e-08	9.49e-08	1.28e-09	4.02e-10	0	0	9.39e-07	3.26e-06	1.1e-05	4.79e-06	6.28e-06	0	1.05e-07	4.8e-07	0	0
FB2015000162	4.53e-07	5e-07	0	0	1.39e-06	5.09e-07	0	1.41e-08	1.45e-05	9.56e-06	2.66e-06	3.75e-07	2.82e-07	1.15e-06	1.7e-06	0	0	0	0	0	0	0	0	8.89e-06	1.49e-07	0	0	0	0	0	0	4.02e-07	5.43e-10	8.66e-07	4.37e-08	0	9.02e-10	0	0	0	3.89e-09	2.54e-09	1.58e-09	5.28e-10	6.87e-10	4.98e-07	6.36e-06	0	0
FB2015000163	3.11e-09	1.4e-07	0	1.69e-08	1.12e-05	3.1e-09	0	2.28e-09	1.04e-05	6.54e-09	7.68e-06	6.28e-07	5.52e-07	3.03e-06	2.83e-06	0	7.06e-11	1.61e-06	0	0	1.2e-07	0	0	4.48e-06	9.65e-07	2.46e-09	2.13e-09	9.31e-08	1.04e-08	6.63e-09	0	0	0	9.22e-06	9.94e-10	6.48e-08	4.05e-08	2e-07	1.39e-07	3.72e-09	9.23e-09	2.25e-09	4.63e-10	0	2.08e-06	1.33e-07	1.08e-06	0	0
FB2015000166	5.71e-07	5.4e-07	0	3.79e-06	1.96e-06	2.13e-06	0	2.66e-06	1.14e-06	2.96e-09	1.38e-06	3.21e-06	2.72e-06	3e-07	3.9e-07	0	4.42e-09	1.06e-07	2.7e-07	1.7e-07	4.98e-09	0	0	1.44e-06	0	0	0	0	6.88e-08	2.6e-10	0	3.49e-09	7.01e-10	5.22e-06	3.04e-09	7.37e-10	5.59e-08	1.84e-08	0	4.3e-07	2.67e-09	6.32e-11	0	0	1.22e-08	2.3e-07	4e-07	0	0
FB2015000181	1.53e-08	3.64e-08	0	0	9.63e-06	6.5e-09	4.75e-07	1.86e-07	3.73e-09	7.7e-09	4.84e-05	2.9e-07	2.13e-07	5.5e-07	1.51e-06	0	1.69e-08	8.32e-08	4.32e-08	2.11e-08	4.67e-08	0	0	3.65e-06	1.61e-07	0	0	0	2.9e-07	0	0	1.07e-10	1.47e-09	2.2e-06	1.26e-09	0	0	0	3.67e-08	1.3e-06	2.25e-10	0	0	0	0	5.78e-08	1.26e-07	0	0
FB2015000184	7.7e-09	8.22e-08	0	1.82e-10	5.75e-06	3.86e-06	0	4.67e-10	6.52e-09	1.15e-05	1.87e-05	1.13e-06	8.9e-07	3.13e-07	7.85e-07	1.25e-09	1.29e-08	3.36e-08	3.18e-07	1.61e-07	2.22e-09	0	0	3.82e-07	0	3.27e-10	0	0	3.09e-07	0	0	9.47e-10	1.43e-10	1.58e-06	8.4e-10	2.13e-08	3.19e-08	4.92e-08	0	1.04e-06	4.59e-10	0	0	0	3.08e-07	0	3.79e-07	0	0
FB2015000190	3.78e-08	1.05e-07	0	0	1.06e-05	1e-08	0	1.62e-06	1.36e-08	8.24e-09	5.03e-05	1.14e-07	8.2e-08	1.87e-06	1.78e-06	7.63e-09	4.94e-08	2.87e-07	1.55e-08	0	0	0	0	8.67e-07	0	4.05e-09	5.68e-09	4.26e-10	0	0	0	0	0	4.01e-07	1.86e-07	8.59e-09	1.58e-08	3.79e-08	0	2.68e-07	1.29e-09	0	0	0	1.02e-07	4.91e-09	1.49e-07	0	0
FB2015000193	2.56e-07	3.8e-07	0	0	8.98e-06	8.55e-09	0	1.17e-06	7.55e-06	1.95e-09	1.11e-05	1.08e-07	6.53e-08	6.75e-07	7.11e-07	0	4.09e-08	8e-08	5.16e-08	3.14e-08	2.4e-08	0	0	4.09e-07	2.91e-10	0	0	0	0	0	0	3.38e-09	0	2.22e-09	1.14e-09	0	0	0	0	7.04e-07	1.49e-09	0	0	0	9.69e-10	4.96e-08	9.93e-08	0	0
FB2015000196	2.75e-09	4.36e-08	0	2.73e-09	7.21e-06	5.78e-06	0	1.27e-10	1.57e-08	6.9e-10	3.45e-05	1.25e-07	8.92e-08	2.1e-07	4.22e-07	0	2.05e-08	3.35e-08	4.34e-08	1.54e-08	6.34e-09	0	0	2.62e-06	1.02e-07	3.64e-09	7.88e-11	3.06e-08	6.96e-08	1.27e-06	2.21e-08	4.16e-09	1.09e-08	1.45e-06	3.26e-06	0	0	1.76e-08	0	2.38e-06	6.71e-06	1.76e-08	3.71e-07	2.85e-07	1.15e-06	9.85e-08	3.39e-08	1.65e-08	0
FB2015000204	9.13e-09	8.35e-09	2.45e-09	9.12e-09	4.71e-07	1.51e-09	0	1.1e-09	1.42e-08	0	4.14e-07	9.64e-09	9.04e-10	5.48e-07	9.01e-07	0	0	0	0	0	0	0	0	1.16e-06	2.42e-10	1.34e-08	0	0	2.65e-07	6.79e-08	1.59e-09	2.42e-10	3.32e-06	2.79e-07	2.88e-07	5.93e-09	2.53e-09	0	0	1.29e-07	2.2e-06	2.05e-05	1.23e-05	7.48e-07	0	1.03e-06	7.37e-08	0	0
FB2015000210	1.93e-07	5.98e-07	1.64e-08	5.9e-10	7.5e-06	7.54e-09	0	7.45e-08	3.35e-09	4.96e-10	7.95e-06	6.27e-08	3.36e-08	1.11e-06	1.19e-06	0	7.21e-08	4.59e-08	0	0	7.45e-08	0	0	7.87e-06	4.49e-09	0	0	0	2.64e-10	0	0	5.96e-10	2.69e-10	6.82e-06	1.6e-10	0	0	1.06e-07	0	1.02e-07	2.73e-08	3.1e-09	7.3e-09	2.18e-09	3.98e-07	3.13e-07	4.76e-07	0	0
FB2015000212	1.32e-08	3.39e-08	1.9e-06	2.72e-06	9.86e-07	3.41e-09	0	1.2e-06	5.37e-06	2.85e-06	4.79e-06	5.75e-09	1.78e-09	1.39e-07	1.76e-07	0	0	0	7.79e-10	0	0	6.57e-08	3.47e-06	4.21e-07	3.37e-08	0	0	0	3.57e-08	0	0	7.61e-10	1.34e-08	2.58e-07	2.6e-07	0	0	0	2.32e-06	8.35e-07	1.01e-07	5.25e-09	1.15e-08	7.78e-09	0	7.64e-08	1.35e-08	2.89e-08	1.32e-08
FB2015000213	7.06e-10	6.16e-08	4.1e-09	1.93e-09	2.12e-06	3.76e-07	0	7.06e-08	6.64e-09	0	1.12e-05	0	0	2.77e-07	4.64e-07	0	1.45e-09	3.92e-09	1.36e-07	1.42e-07	3.77e-09	1.07e-07	0	2.03e-06	3.43e-08	5.1e-09	0	2.45e-10	0	0	0	2.26e-08	5.46e-08	6.91e-08	1.64e-07	0	0	0	0	8.07e-07	3.19e-05	7.76e-08	4.54e-06	1.76e-06	0	1.44e-07	4.4e-09	0	0
FB2015000218	5.09e-08	1.37e-07	2.09e-08	1.54e-10	9.51e-06	1.19e-08	0	1.44e-07	7.02e-09	1.32e-09	2.36e-05	2.18e-08	1.35e-08	1.14e-06	1.06e-06	1.5e-09	2.36e-08	2.48e-07	9.09e-10	0	2.88e-09	0	1.57e-10	8.13e-07	2.33e-09	0	0	0	1.26e-06	0	0	8.4e-11	1.67e-09	2.92e-07	1.1e-07	8.81e-10	0	0	0	2.52e-07	3.93e-08	8.7e-09	6.86e-09	2.03e-09	5.67e-07	2.2e-08	2.67e-07	0	0
FB2015000224	4.56e-08	8.86e-08	2.38e-09	0	2.92e-06	2.95e-06	0	1.57e-07	4.04e-09	3.52e-06	4.11e-06	5.23e-10	0	6.94e-07	6.73e-07	0	2.43e-08	4.93e-08	1.59e-08	4.78e-09	0	0	1.61e-10	3.6e-07	6.6e-07	0	0	0	0	5.53e-08	4.53e-07	5.62e-10	1.52e-09	5.12e-07	1.11e-09	0	0	1.95e-07	0	1.65e-07	1.08e-05	2.59e-06	4.31e-07	3.48e-07	6.08e-07	1.06e-07	1.23e-08	0	0
FB2015000227	3.02e-08	5.24e-08	1.48e-08	0	1.33e-06	5.54e-07	0	2.94e-07	3.34e-06	2.99e-07	3.32e-06	0	0	5.59e-08	2.16e-07	0	0	0	2.26e-08	1.36e-09	2.52e-10	0	2.81e-06	3.69e-07	0	1.22e-08	1.13e-09	0	1.41e-08	5.06e-07	3.98e-09	0	2.49e-07	7.87e-08	3.69e-08	7.68e-09	2.36e-08	0	0	1.03e-06	2.35e-05	1.24e-05	1.09e-05	2.57e-06	6.16e-10	3.59e-08	1.52e-07	0	0
FB2015000230	6.66e-10	3.37e-09	7.83e-07	8.83e-11	7.73e-07	2.17e-07	0	1.96e-07	4.37e-06	2.18e-06	3.54e-06	4.18e-10	0	1.6e-07	3.31e-07	0	2.72e-08	1.18e-08	7.5e-08	3.5e-08	3.51e-08	0	2.86e-06	6.76e-07	0	0	0	0	9.72e-08	1.3e-08	1.76e-07	0	1.53e-07	4.62e-08	7.68e-07	0	0	1.62e-10	0	5.76e-07	7.53e-06	2.03e-08	7.03e-07	4.9e-07	0	1.16e-08	1.47e-07	0	0
FB2015000233	4.25e-08	5.62e-08	9.93e-08	0	2.33e-06	5.16e-07	0	3.8e-08	2.15e-06	1.46e-08	1.14e-05	0	0	1.29e-07	4.55e-07	0	2.37e-09	6.1e-09	5.81e-08	3.58e-08	0	0	5.01e-08	9.41e-07	5.54e-07	0	0	0	1.42e-08	9.99e-09	9.82e-09	1.49e-08	1.42e-07	3.16e-07	2.08e-08	0	0	0	0	4.09e-07	8.2e-06	3.68e-06	2.5e-07	3.41e-07	0	3.82e-07	1.36e-07	0	0
FB2015000236	1.88e-09	5.64e-09	3.56e-06	0	1.86e-07	1.51e-08	0	0	5.13e-07	3.72e-06	9.41e-07	0	0	4.85e-07	6.15e-07	0	0	0	2.14e-10	0	0	0	0	1.3e-06	7.54e-10	0	0	0	2.14e-07	2.43e-07	0	0	7.72e-08	2.76e-08	3.72e-07	0	0	0	0	4.47e-08	1.72e-05	4.97e-06	3.5e-06	1.52e-05	0	2.63e-07	5.49e-07	0	0
FB2015000239	2.15e-08	5.9e-07	3e-05	0	6.24e-06	3.47e-09	0	3.05e-08	1.53e-09	0	3.19e-05	1.81e-10	0	6.74e-07	7.1e-07	0	4.5e-09	7.37e-08	0	0	4.16e-08	4.2e-08	0	8.78e-07	0	0	0	0	8.22e-07	0	0	0	5.98e-07	1.05e-07	3.45e-07	0	0	0	0	0	8.65e-09	4.83e-10	1.15e-09	2.14e-10	7.25e-08	5.46e-08	4.87e-08	0	0
FB2015000242	4.11e-06	3.68e-06	1.23e-09	0	1.4e-05	1.59e-08	0	0	2.09e-09	0	4.57e-05	3.93e-07	2.66e-07	3.31e-09	7.56e-07	0	3.79e-07	1.07e-07	0	0	1.13e-07	0	0	3.82e-06	0	0	0	0	3.44e-07	0	0	3.84e-10	0	2.87e-06	3.31e-11	0	0	0	0	0	7.27e-09	7.66e-10	3.32e-10	0	5.44e-08	0	8e-08	0	0
FB2015000246	6.35e-07	6.75e-07	5.23e-06	0	3.67e-06	2.29e-06	0	7.26e-10	2.82e-05	6.83e-10	1.93e-05	1.22e-09	0	1.22e-06	1.09e-06	1.28e-08	8.97e-08	6.39e-08	0	0	2.5e-08	0	0	9.68e-07	3.44e-10	1.04e-08	1.39e-08	0	1.05e-07	0	0	0	1.09e-09	1.86e-05	1.37e-10	3.41e-08	3.61e-08	1.32e-07	0	2.8e-08	4.44e-10	9.91e-10	0	2.53e-09	4.38e-07	0	5.41e-07	0	0
FB2015000248	8.39e-08	3.57e-07	1.47e-08	0	3.04e-05	1.99e-06	0	1.56e-07	2.99e-09	1.59e-06	1.99e-05	2.02e-09	0	2.52e-07	5.04e-07	0	5.8e-09	4.23e-08	7.61e-08	2.38e-08	2.07e-08	0	0	3.17e-07	0	0	0	0	7.7e-08	0	0	0	0	7.69e-07	8.58e-08	3.62e-09	0	7.62e-08	0	1.22e-06	1.39e-08	1.57e-09	7.6e-10	0	1.25e-09	2.29e-08	2.43e-08	1.37e-06	8.47e-07
FB2015000251	1.14e-08	2.88e-07	3.9e-05	0	4.99e-06	3.3e-06	0	7.05e-08	7.1e-06	0	1.53e-05	0	0	2.5e-07	2.55e-07	0	2.83e-08	2.31e-08	1.18e-08	6.83e-10	3.69e-09	0	0	2.88e-07	0	0	0	0	5.57e-08	0	0	0	0	1.34e-07	1.64e-11	0	0	1.26e-08	1.17e-06	0	1.69e-08	2.01e-09	3.51e-09	3.14e-10	3.35e-08	3.3e-08	2.85e-09	0	0
FB2015000254	1.08e-09	7.04e-08	3.61e-09	6.49e-10	1.84e-06	1.29e-07	0	1.67e-08	5.16e-09	0	9.23e-06	9.2e-09	4.3e-09	2.07e-07	2.83e-07	0	0	7.94e-09	7.1e-09	0	0	0	0	1.55e-07	0	1.27e-09	0	0	8.63e-08	0	0	7.34e-10	2.38e-09	3.52e-07	3.88e-07	0	0	0	0	3.26e-07	2.27e-05	2.6e-07	4.12e-06	2.38e-06	0	5.13e-08	1.14e-07	5.96e-07	3.21e-07
FB2015000261	5.14e-08	6.14e-08	1.46e-10	0	3.71e-07	9.93e-08	0	2.6e-08	8.51e-07	9.28e-07	1.8e-06	0	0	3.17e-07	3.61e-07	0	0	0	2.19e-09	0	0	1.34e-07	2.37e-09	1.24e-06	3.51e-07	0	0	0	5.95e-09	2.13e-10	0	5.7e-07	1.21e-07	1.01e-07	7.16e-07	0	0	0	0	3.68e-07	8.59e-06	8.15e-06	5.21e-06	3.8e-06	5.2e-10	9.62e-09	1.53e-07	0	0
FB2015000264	1.51e-06	1.42e-06	0	0	7.41e-07	1.88e-09	0	1.29e-06	3.6e-10	1.64e-06	3.54e-06	0	0	4.09e-07	4.18e-07	0	1.31e-08	3.13e-08	2.25e-09	0	4.81e-09	1.63e-08	0	5.46e-07	9.38e-08	0	0	0	7.66e-08	3.35e-07	3.21e-06	2.75e-10	2.82e-08	3.09e-08	1.47e-06	0	3.29e-09	0	2.62e-08	3.45e-07	1.09e-05	9.73e-07	1.95e-06	3.58e-06	0	9.91e-09	7.7e-08	0	0
FB2015000267	1.21e-07	1.68e-07	1.31e-09	2.61e-09	8.94e-06	4.98e-09	0	7.72e-08	1.19e-08	5.51e-09	3.75e-05	0	0	6.03e-07	5.93e-07	0	2.79e-08	1.49e-08	1.58e-08	4.68e-09	1.51e-09	0	1.2e-09	8.13e-07	9.72e-10	0	0	0	0	0	0	0	1.3e-06	2.55e-06	0	0	0	0	0	3.1e-07	3.47e-09	0	0	0	3.22e-07	3.5e-08	1.42e-07	0	0
FB2015000270	3.3e-07	4.53e-07	7.58e-06	3.22e-06	1.24e-06	5.1e-07	0	0	1.58e-05	1.31e-08	6.33e-06	5.52e-08	3.1e-08	1.66e-08	4.04e-08	0	3.99e-10	3.88e-09	2.29e-09	3.63e-09	0	8.36e-08	3.57e-06	1.29e-06	8.26e-11	0	0	0	0	1.47e-07	5.16e-07	8.06e-08	1.11e-09	1.2e-07	2.02e-07	0	0	0	0	7.62e-07	1.53e-08	0	0	0	0	1.04e-07	9.82e-08	0	0
FB2015000273	5.54e-10	9.06e-09	0	0	5.89e-07	1.2e-09	0	2.57e-08	3.73e-06	7.27e-07	2.73e-06	5.32e-09	3.1e-10	1.66e-07	2.33e-07	0	0	0	1.3e-08	0	0	1.31e-08	3.13e-06	4.87e-07	2.63e-08	3.16e-08	1.04e-08	3.25e-08	9.36e-08	1.39e-07	3.66e-10	0	1.16e-09	1.67e-08	3.67e-07	1.18e-08	3.06e-08	0	1.52e-06	2.3e-07	4.19e-05	2.46e-08	4.47e-07	2.05e-06	0	1.42e-08	4.78e-07	4.62e-07	2.48e-07
FB2015000288	1.25e-08	2.07e-07	0	0	5.56e-06	1.31e-09	0	4.8e-08	4.1e-06	1.07e-05	2.17e-05	9.75e-09	3.27e-09	1.02e-06	1.09e-06	0	6.73e-08	4.49e-08	8.32e-09	0	6.57e-08	0	3.99e-06	4.96e-07	9.16e-10	5.49e-08	1.4e-09	6.57e-09	4.08e-08	0	0	0	2.16e-09	1.02e-06	2.93e-06	6.19e-09	0	0	0	1.48e-06	9.68e-09	0	3.71e-10	0	2.54e-07	8.26e-07	3.28e-08	1.92e-07	8.28e-08
FB2015000291	3.31e-07	3.04e-07	0	0	4.15e-06	6.77e-07	0	8.9e-09	0	1.95e-08	2.05e-05	0	0	2.67e-07	4.06e-07	0	0	0	0	0	0	1.67e-07	0	3.61e-07	6.11e-07	0	0	0	7.51e-09	3.71e-07	3.33e-07	1.44e-07	1.14e-06	4.18e-07	6.16e-07	0	0	0	0	2.11e-07	1.69e-05	9.15e-08	2.66e-06	1.07e-06	0	3.46e-08	2.53e-08	0	0
FB2015000294	5.4e-06	4.82e-06	0	0	5.94e-06	1.71e-08	0	5.19e-08	1.43e-10	2.85e-05	2.18e-05	3.61e-08	1.93e-08	1.14e-07	1.17e-07	0	1.01e-07	3.36e-07	2.19e-09	3.12e-10	1.42e-08	0	0	2.31e-06	0	0	0	0	3.79e-09	0	0	0	2.15e-10	1.63e-07	0	0	0	3.28e-08	6.82e-07	1.25e-06	1.66e-09	0	0	0	7.34e-08	0	7.05e-08	1.12e-07	6.03e-08
FB2015000300	1.11e-09	1.95e-08	8.3e-06	0	4.66e-06	2.5e-07	1.33e-07	4.98e-09	2.89e-10	6.22e-07	2.25e-05	8.56e-08	6.4e-08	1.82e-07	1.59e-07	0	8.09e-08	2.69e-07	2.61e-07	1.47e-07	1.67e-08	0	0	4.39e-06	1.8e-06	7.99e-09	3.33e-09	0	1.42e-06	0	0	0	0	2.51e-06	4.82e-10	6.16e-08	7.76e-09	6.85e-07	0	2.78e-07	4.14e-09	0	3.22e-10	0	1.19e-06	1.46e-07	1.4e-07	3.31e-08	9.73e-09
FB2015000303	8.39e-08	9.26e-08	0	0	3.86e-06	2.66e-09	3.4e-07	2.42e-07	2.01e-07	9.85e-09	5.81e-06	4.77e-09	9.02e-10	6.81e-07	7.24e-07	4.92e-09	4.42e-08	2.52e-08	2.97e-07	2.23e-07	2.78e-09	0	0	1.72e-06	1.19e-09	6.63e-09	2.07e-09	1.77e-09	2.89e-08	0	0	0	1.51e-06	1.46e-07	2.89e-08	6.64e-09	5.77e-09	0	0	3.88e-06	4.23e-06	4.52e-07	1.47e-06	8.56e-07	3.4e-09	2.3e-07	3.8e-09	9.9e-08	6.51e-08
FB2015000309	1.66e-09	1.18e-07	0	0	1.13e-05	1.37e-08	0	2.17e-08	5.37e-10	2.88e-05	5.65e-05	1.26e-07	9.12e-08	1.39e-07	2.51e-07	0	3.19e-09	3.44e-08	0	0	6.9e-08	0	0	5.44e-06	0	1.55e-08	0	2.17e-09	3.76e-07	0	0	0	0	5.79e-07	0	0	0	1.27e-06	0	9.92e-08	5.14e-09	0	0	0	1.93e-06	0	3.7e-08	0	0
FB2015000315	3.68e-09	8.88e-08	1.32e-08	8.23e-10	6.91e-06	4.74e-06	0	9.77e-07	1.34e-05	6.97e-06	4.74e-06	5.71e-08	3.29e-08	1.23e-06	2.22e-06	0	1.32e-08	2.55e-08	3.75e-11	0	1.7e-08	0	2.92e-06	1.68e-06	9.29e-10	0	0	0	0	1.84e-09	0	4.53e-09	6.99e-09	1.94e-06	6.19e-07	0	0	6.58e-08	0	6.7e-07	0	0	0	0	1.08e-07	1.74e-07	1.44e-07	7.98e-07	3.77e-07
FB2015000321	1.17e-06	1.22e-06	0	0	7.4e-06	6e-06	0	1.02e-06	1.91e-10	3.58e-09	3.59e-05	1.29e-07	1.08e-07	7.71e-08	2.96e-07	0	0	2.32e-08	4.87e-09	0	0	3.55e-07	1.25e-06	1.97e-06	2.73e-07	0	0	0	2.39e-08	0	0	0	2.09e-06	2.02e-07	9.29e-08	0	0	0	0	7.7e-07	1.93e-09	0	0	0	3.98e-08	2.37e-07	1.04e-07	0	0
FB2015000324	0	0	4.43e-11	0	1.23e-06	1.87e-09	0	1.48e-08	1.52e-09	3.17e-06	3.38e-06	0	0	2.23e-06	3.06e-06	0	3.46e-09	3.54e-08	0	0	1.12e-08	0	0	5.27e-07	4.94e-08	0	0	0	1.46e-07	0	0	0	0	1.03e-05	0	0	0	0	0	4.05e-08	1.5e-09	0	0	0	1.55e-05	1.18e-07	7.14e-07	0	0
FB2015000327	3.81e-08	1.16e-07	0	3.45e-09	1.88e-06	9e-08	0	1.06e-07	1.81e-05	4.22e-06	9.47e-06	4.5e-09	1.7e-09	1.5e-06	1.51e-06	0	0	5.96e-09	8.86e-09	0	4.88e-10	6.25e-07	2.18e-06	3.53e-06	3.09e-10	0	0	0	2.02e-07	1.19e-06	3.5e-06	2.24e-07	4.23e-06	1.68e-06	1.22e-06	0	0	0	2.2e-10	9.89e-07	1.25e-09	0	0	0	0	1.88e-08	4.29e-08	1.34e-08	0
FB2015000328	0	0	0	1.52e-09	8.1e-08	3.83e-09	0	2.85e-09	1.11e-08	2.78e-07	4.46e-07	7.31e-09	0	1.46e-06	1.41e-06	3.46e-10	4.19e-07	1.17e-06	0	0	3.75e-11	0	0	2.97e-07	2.33e-08	0	0	1.14e-10	6e-07	7.01e-09	1.06e-09	0	0	2.45e-06	0	0	0	1.24e-07	1.39e-06	1.68e-10	5.01e-08	1.01e-08	2.07e-09	1.02e-08	1.7e-06	5.98e-09	5.34e-07	0	0
FB2015000332	2.94e-08	3.58e-08	0	0	1.29e-07	7.42e-08	2.78e-07	4.79e-09	2.62e-06	1.81e-08	5.98e-07	1.49e-09	0	5.98e-07	5.72e-07	2.33e-09	2.62e-08	2.39e-08	2.62e-07	2.24e-07	1.58e-08	0	3.39e-05	6.02e-07	6.42e-09	8.29e-10	6.48e-10	0	2.98e-07	0	0	1.62e-09	6.69e-07	5.98e-07	6.22e-07	1.23e-08	2.38e-08	0	1.32e-07	1.01e-06	2.84e-06	1.05e-06	8.12e-07	2.92e-07	0	4.37e-07	6.14e-08	4.51e-09	0
FB2015000335	4.12e-09	6.57e-08	1.21e-05	0	1.86e-06	1.81e-09	0	7.41e-09	1.28e-05	1.24e-05	5e-06	1.47e-07	1.02e-07	2.33e-07	1.14e-06	5.22e-08	0	1.37e-09	7.65e-07	6.11e-07	0	1.06e-07	7.52e-08	2.48e-06	7.7e-08	4.1e-07	3.97e-08	3.26e-08	5.3e-08	1.19e-10	0	2.49e-08	3.53e-09	5.61e-07	8.92e-07	3.81e-08	6.72e-08	0	0	1.86e-06	6.64e-09	1.96e-09	1.48e-09	0	4.24e-09	2.02e-07	1.29e-07	0	0
FB2015000341	0	0	0	0	3.37e-07	1.33e-09	0	3.13e-06	9.37e-08	1.02e-09	1.76e-06	0	0	7.62e-08	3.57e-07	0	9.49e-11	2.09e-09	0	0	0	0	1.18e-08	2.33e-07	4.94e-07	0	0	0	0	3.33e-06	5.91e-08	1.12e-07	3.04e-07	2.7e-07	4.27e-08	0	0	0	0	1.34e-06	1.12e-05	3.8e-06	4.61e-06	2.58e-06	0	2.12e-08	2.41e-09	0	0
FB2015000342	7.12e-10	3.5e-09	0	3.37e-09	4.37e-06	1.68e-08	6.63e-07	1.42e-07	2.93e-08	7.67e-09	2.2e-05	3.68e-09	2.2e-10	4.24e-09	3.08e-09	2.2e-07	0	2.69e-06	0	0	1.44e-06	0	0	9.21e-06	7.82e-11	1.3e-07	1.82e-07	3.66e-07	4.72e-07	9.35e-10	0	0	0	1.82e-08	0	7.97e-07	4.35e-07	0	0	5.1e-09	4.12e-09	2.2e-10	1.01e-10	0	1.97e-07	3.47e-10	3.56e-07	0	0
FB2015000344	5.86e-07	7.81e-07	1.55e-10	0	2.08e-06	7.01e-06	0	3.88e-06	1.15e-08	0	7.76e-06	4.61e-08	3.4e-08	5.42e-08	1.61e-07	6.24e-10	0	8.05e-10	3.13e-08	2.95e-08	0	0	1.11e-08	5.65e-07	1.17e-09	0	0	0	9.79e-09	6.37e-10	0	0	6.14e-07	3.73e-08	1.42e-07	3.09e-11	0	0	0	2.01e-06	1.99e-08	9.34e-09	3.6e-09	3.65e-10	0	5.67e-08	2.7e-07	0	0
FB2015000350	1.18e-08	4.4e-07	2.42e-09	0	1.95e-05	1.29e-06	0	1.5e-07	8.58e-09	3.27e-10	1.29e-05	1.73e-07	1.12e-07	2.55e-06	2.5e-06	5.19e-08	2.12e-08	2.64e-08	7.17e-07	5.01e-07	1.1e-08	0	1.23e-08	1.14e-05	2.36e-07	1.77e-07	9.83e-09	2.12e-08	3.94e-07	0	0	4.34e-10	6.9e-10	7.76e-10	2.3e-09	1.81e-07	7.56e-08	0	0	1.59e-09	1.88e-08	4.2e-09	3.13e-09	8.88e-10	8.34e-08	1.83e-07	4.27e-07	0	0
FB2015000358	6.47e-10	1.24e-09	0	0	3.3e-06	2.33e-09	0	2.23e-10	3.06e-08	4.79e-06	1.64e-05	1.65e-06	1.41e-06	1.58e-07	1.6e-07	3.57e-08	0	0	0	0	0	0	4.52e-09	4.91e-06	2.43e-08	6.56e-07	3.3e-09	7.53e-09	6.53e-06	4e-10	0	0	0	0	0	1.9e-08	2.48e-08	0	0	0	1.04e-08	1.54e-09	4.06e-09	5.9e-10	3.41e-06	0	1.29e-06	0	0
FB2015000361	1.05e-09	3.61e-08	2.79e-10	0	4.33e-06	1.37e-06	0	3.18e-07	3.05e-05	0	4.26e-06	0	0	3.29e-07	2.96e-07	3.86e-09	1.66e-09	4.02e-09	3.41e-09	0	0	8.79e-08	2.51e-06	1.15e-06	4.27e-10	1.26e-08	3.07e-09	1.4e-09	8.5e-08	3.12e-06	4.13e-08	3.56e-09	2.35e-09	2.41e-07	3.14e-08	2e-08	2.25e-08	0	0	1.23e-06	1.75e-08	5.96e-09	2.77e-09	2.31e-09	3.25e-08	2.98e-07	8.47e-08	0	0
FB2015000364	1.77e-10	1.07e-09	5.06e-07	0	8.54e-07	1.37e-06	0	1.92e-07	3.78e-08	0	1.44e-06	0	0	8.42e-08	1.14e-07	0	1.51e-09	1.59e-08	2.61e-08	3.26e-09	1.84e-08	1.51e-07	1.16e-06	5.57e-07	2.66e-07	1.35e-08	2.28e-08	5.52e-09	4.21e-07	6.77e-10	1.29e-08	0	2.46e-07	2.68e-07	1.85e-06	1.51e-09	4.65e-10	0	0	2.27e-07	6.29e-06	1.33e-08	4.25e-07	2.9e-07	0	1.41e-09	3.55e-07	2.68e-08	1e-08
FB2015000372	4.44e-08	7.61e-08	2.33e-09	0	5.62e-06	1.21e-07	0	6.87e-08	7.75e-09	0	1.06e-05	0	0	6.27e-07	6.25e-07	0	2.3e-08	4.44e-08	2.94e-07	1.82e-07	6.71e-09	1.99e-07	2.05e-06	3.21e-07	1e-09	0	0	2.66e-10	1.42e-07	2.16e-06	2.79e-06	2.84e-09	3.97e-09	2.23e-07	2.13e-06	2.47e-09	0	0	0	5.51e-07	4.61e-06	1.96e-08	1.39e-07	2.98e-07	0	1.29e-08	3.48e-07	5.96e-08	3.14e-08
FB2015000378	2.05e-10	2.19e-08	0	0	2.44e-06	2.58e-06	0	8.09e-07	4e-09	0	4.5e-06	2.23e-07	1.51e-07	1.95e-07	2.83e-07	4.52e-11	9.69e-09	1.04e-08	9.05e-07	8.96e-07	0	7.13e-09	1.64e-06	1.82e-07	6.94e-10	4.66e-09	3.07e-09	0	2.63e-07	0	0	7.04e-07	4.23e-08	1.55e-07	2e-07	1.1e-08	1.55e-08	0	0	8.29e-07	1.26e-05	2.71e-08	1.93e-07	5.54e-07	0	6.4e-08	7.42e-08	0	0
FB2015000382	0	0	3.48e-07	9.17e-06	1.84e-07	0	0	0	1.37e-06	2.49e-08	9.63e-07	0	0	2.42e-07	2.65e-07	0	0	0	7.95e-11	0	0	5.97e-08	0	1.96e-07	3.22e-08	4.3e-08	2.71e-08	2.97e-08	2.26e-08	0	0	0	0	4.36e-08	1.46e-07	1.94e-08	1.55e-08	0	1.19e-05	1.69e-09	2.15e-05	6.96e-07	2.6e-06	2.03e-06	1.33e-07	8.18e-09	7.16e-07	0	0
FB2015000385	0	7.12e-09	0	0	1.76e-07	2.11e-09	0	1.13e-08	6.88e-09	0	9.33e-07	0	0	4.59e-07	4.49e-07	0	2.74e-09	3.16e-08	6.41e-09	0	0	0	7.11e-09	2.62e-07	2.11e-08	7.47e-09	0	1.12e-09	1.33e-07	9.26e-08	1.49e-07	2.96e-10	8.04e-07	1.6e-07	5.86e-08	2.85e-08	7.78e-09	2.02e-10	0	6.71e-07	1.83e-05	9.44e-06	7.3e-06	5.81e-06	2.93e-09	1.11e-07	4.76e-08	0	0
FB2015000388	2.77e-07	3.39e-07	0	0	1.97e-06	6.84e-07	0	3.35e-08	5.64e-06	5.38e-09	8.84e-06	2.53e-10	0	1.88e-07	4.42e-07	0	1.28e-08	1.45e-08	1.4e-08	1.21e-09	3.31e-09	8.3e-08	5.71e-09	5.32e-06	5.08e-08	0	0	0	1.16e-08	1.78e-10	0	3.08e-07	0	2.21e-07	7.95e-11	1.94e-09	0	0	0	1.24e-06	1.1e-08	6.12e-09	3.52e-09	1.12e-09	0	7.34e-08	5.02e-08	0	0
FB2015000391	0	5.62e-10	1.43e-05	2.88e-09	4.45e-06	7.78e-07	0	1.2e-07	1.54e-09	7.69e-06	2.18e-05	2.81e-10	0	1.02e-07	4.34e-07	0	3.97e-08	4.49e-07	0	0	9.39e-09	0	0	3.74e-07	2.11e-08	0	0	0	9.56e-09	0	0	0	0	2.6e-07	0	0	0	7.57e-08	0	9.4e-07	1.96e-08	3.82e-09	2.86e-09	4.39e-09	4.02e-07	0	4.42e-08	0	0
FB2015000396	2.17e-09	2.85e-08	5.92e-09	1.43e-09	6.06e-06	6.92e-08	2.88e-09	3.35e-08	8.42e-09	1.54e-08	2.31e-05	0	0	5.08e-07	1.63e-06	0	2.29e-08	3.22e-07	0	0	3.11e-08	0	0	4.96e-07	4.7e-10	0	0	0	5.74e-09	0	0	9.44e-07	1.4e-08	8.78e-09	2.01e-07	0	0	4.92e-09	1.06e-05	1.81e-09	3.05e-08	1.94e-08	1.4e-08	1.34e-08	4.64e-08	0	5.35e-07	0	0
FB2015000399	9.3e-09	2.93e-07	1.28e-08	0	2.64e-06	1.6e-06	3.36e-06	1.71e-09	5.36e-09	8.73e-09	1.18e-05	3.7e-08	1.41e-08	1.48e-06	1.51e-06	0	5.43e-07	4.19e-07	0	0	2.78e-07	0	0	6.28e-06	1.25e-07	0	0	0	3.53e-09	0	0	0	0	2.87e-06	0	1.46e-07	4.35e-09	0	0	1.07e-09	3.17e-08	7.7e-09	9.1e-09	4.15e-09	2.97e-07	0	5.46e-08	0	0
FB2015000414	0	0	1.88e-06	5.76e-11	2.23e-06	1.21e-09	1.47e-08	2.41e-08	4.6e-06	2.48e-09	1.16e-05	2.35e-08	1.02e-08	9.8e-07	9.56e-07	0	1.79e-08	2.85e-08	7.76e-11	0	2.4e-09	0	0	1.42e-06	0	0	0	0	4.11e-08	0	0	0	0	2.37e-06	2.08e-10	0	0	2.96e-08	0	8.34e-08	1.73e-08	1.16e-08	6.25e-09	4.89e-09	7.27e-07	0	2.8e-07	0	0
FB2015000416	0	0	2.83e-10	0	1.4e-07	3.43e-07	0	1.48e-07	1.36e-09	5.2e-09	4.69e-07	0	0	4.74e-07	7.4e-07	1.13e-09	0	3.76e-09	7.21e-10	0	0	4.32e-08	0	1.69e-07	4.64e-08	0	0	0	0	4.92e-08	9.54e-08	5.24e-07	1.12e-06	6.58e-08	3.48e-07	0	0	0	0	4.56e-07	1.14e-05	1.03e-05	7.39e-06	6.53e-06	0	1.15e-08	2.4e-08	0	0
FB2015000422	1.57e-09	8.55e-08	5.34e-09	0	8.79e-06	6.9e-08	9.09e-07	5.78e-08	4.07e-09	1.99e-08	3.95e-05	3.93e-07	3.08e-07	3.66e-08	4.56e-07	0	3.3e-07	4.79e-07	8.91e-07	6.96e-07	1.59e-07	0	0	1.81e-06	0	4.08e-09	1.94e-09	1.67e-07	2.52e-08	0	0	0	0	1.61e-06	0	0	0	1.75e-08	3.3e-06	1.43e-09	8.37e-09	5.62e-09	1.93e-09	5.14e-09	1.51e-07	2.31e-08	1.06e-06	0	0
FB2015000428	2.3e-07	7.13e-07	4.29e-09	8.02e-10	1.32e-05	1.44e-08	5.19e-09	1.77e-07	8.89e-09	9.83e-09	8.99e-06	0	0	6.94e-07	9.34e-07	0	5.32e-08	4.03e-08	1.74e-09	0	1.26e-07	0	0	1.44e-06	1.2e-09	0	0	0	5.27e-08	0	0	0	0	1.48e-06	0	0	0	7.97e-09	1.7e-09	2.68e-06	1.7e-08	1.1e-08	7.13e-09	5.77e-09	7.13e-08	1.51e-07	2.07e-08	0	0
FB2015000435	0	3.28e-09	1.37e-09	0	1.79e-06	2.5e-07	0	4.43e-08	1.4e-06	1.74e-08	2.29e-06	0	0	2.49e-07	3.11e-07	0	0	0	1.56e-10	0	0	1.17e-08	4.84e-07	6.78e-07	2.18e-08	0	0	0	2.29e-09	5.35e-07	3.59e-07	2.28e-08	1.48e-08	4e-08	2.81e-07	0	0	0	0	1.37e-06	3.12e-06	1.36e-05	7.47e-06	6.65e-06	0	2.7e-08	6.67e-08	4.23e-09	0
FB2015000438	8.36e-09	2.97e-07	9.93e-06	1.66e-09	7.16e-06	4.19e-09	0	1.6e-07	2.01e-09	4.85e-05	1.51e-05	1.85e-08	1.12e-08	4.81e-07	5.62e-07	0	3.97e-08	6.35e-07	0	0	5.01e-08	0	0	1.59e-08	0	0	0	0	0	0	0	0	0	0	0	0	0	0	2.5e-09	6.6e-11	1.69e-08	6.98e-09	6.39e-09	9.85e-10	2.36e-07	1.1e-07	2.21e-07	0	0
FB2015000449	0	6.05e-10	6.98e-10	0	3.88e-08	6.41e-08	0	0	6e-07	2.84e-09	1.95e-07	0	0	6.11e-08	1.92e-07	8.56e-09	0	1.16e-10	8.85e-08	5e-08	0	3.82e-08	1.85e-07	2.46e-07	1.49e-06	8.04e-10	4.48e-09	1.33e-08	3.45e-08	3.64e-08	2.95e-07	0	1.4e-07	3.02e-08	3.4e-07	3.52e-09	3.75e-10	0	7.14e-08	8.12e-07	1.85e-05	1.24e-05	1.14e-05	3.81e-06	0	8.09e-08	1.13e-07	0	0
FB2015000452	1.11e-10	1.23e-08	2.08e-06	5.76e-07	4.46e-07	1.63e-09	0	2.75e-06	6.94e-07	4.27e-08	2.2e-06	0	0	3.43e-08	6.34e-08	0	1.36e-09	8.74e-09	9.27e-08	4.54e-08	2.35e-09	1.18e-08	6.48e-08	5.67e-07	1.82e-08	8.78e-10	0	0	7.18e-08	1.88e-06	5.85e-08	0	2.82e-07	3.96e-08	5.26e-08	3.79e-09	0	0	6.95e-09	1.36e-06	4.83e-07	1.86e-07	2.92e-08	1.96e-08	0	1.82e-08	2.21e-08	0	0
FB2015000458	5.1e-08	1.22e-07	1.97e-10	0	6.24e-06	1.77e-06	2.52e-06	4.6e-08	1.75e-05	7e-06	3.16e-05	1.67e-08	4.28e-09	6.04e-07	5.66e-07	3.12e-08	0	6.24e-08	4.18e-08	2.69e-08	0	0	4.99e-10	4.92e-07	2.69e-07	3.99e-08	4.62e-09	3.9e-09	2.61e-07	3.2e-09	0	6.56e-08	0	8.86e-07	5.04e-08	6.9e-08	2.01e-08	1.56e-09	1.49e-06	2.73e-07	1.94e-08	2.51e-10	2.56e-09	0	3.64e-08	4.33e-09	2.32e-07	0	0
FB2015000461	2.72e-07	2.43e-07	5.68e-09	0	2.6e-06	1.55e-06	0	1.32e-07	4.71e-06	5.11e-09	1.8e-06	2.55e-08	1.21e-08	3.58e-07	5.07e-07	0	3.75e-09	7.63e-09	3.17e-08	1.17e-08	5.29e-09	2.66e-08	3.93e-10	1.14e-06	9.01e-08	0	0	0	3.76e-08	6.63e-10	0	1.45e-09	1.97e-09	1.2e-06	5.45e-07	3.17e-10	0	1.48e-08	1.16e-08	2.35e-08	2.33e-08	6.68e-10	3.43e-09	0	1.77e-07	3.29e-08	2.65e-08	0	0
FB2015000466	9.26e-10	1.94e-08	3.88e-09	0	2.02e-06	9.14e-09	0	5.05e-07	2.33e-06	9.58e-06	9.86e-06	6.97e-07	5.82e-07	9.29e-08	1.26e-07	0	3.24e-08	1.3e-07	9.46e-09	0	2.97e-08	0	6.07e-10	2.82e-07	0	0	0	0	6.1e-08	4.91e-09	0	0	3.19e-10	8.83e-07	0	0	0	2.75e-08	0	6.81e-07	2.92e-08	4.49e-10	9.03e-10	4.17e-10	5.29e-09	6.19e-08	2.36e-07	3.84e-09	0
FB2015000467	1.04e-09	8.56e-08	8.27e-10	0	4.74e-06	2.45e-09	0	0	3.19e-09	7.47e-07	2.34e-05	1.13e-07	9.16e-08	9.94e-07	1.05e-06	2.63e-07	0	8.72e-09	7.57e-10	0	9.14e-10	0	1.46e-09	1.61e-06	4.39e-09	4.45e-08	1.34e-08	5.27e-09	3.56e-06	7.53e-06	1.41e-07	1.57e-09	3.19e-09	1.22e-06	2.44e-09	8.73e-08	4.44e-08	0	0	0	2.82e-08	3.7e-10	1.97e-09	0	4.07e-07	7.76e-08	1.52e-06	0	0
FB2015000468	3.36e-09	1.87e-07	0	0	7.65e-06	6.4e-09	0	2.01e-07	3.77e-10	0	3.71e-05	3.62e-08	1.8e-08	4.51e-07	4.04e-07	0	6.54e-08	1.04e-06	1.18e-07	1.24e-07	8.1e-08	0	3.02e-09	1.74e-07	0	1.58e-08	0	0	1.75e-07	2.38e-10	0	0	0	1.63e-07	0	1.57e-08	9.06e-09	1.62e-08	6.66e-08	0	3.06e-08	3.78e-10	5.12e-10	0	3.1e-08	0	6.13e-08	0	0
FB2015000476	1.09e-08	8.24e-07	8.84e-10	0	5.67e-06	4.44e-09	0	3.13e-07	7.06e-10	0	2.89e-05	2.74e-08	1.04e-08	3.62e-07	5.23e-07	0	4.74e-09	1.15e-08	4.66e-09	0	6.94e-10	3.07e-08	0	2.34e-07	4.6e-10	0	0	0	0	8.73e-10	0	5.1e-08	4.79e-07	2.97e-08	9.59e-11	0	0	0	3.04e-10	4.23e-06	7.66e-09	0	7.78e-10	0	1.65e-08	2.58e-08	8.34e-08	0	0
FB2015000478	0	0	1.2e-09	0	1.72e-06	4.43e-09	0	1.5e-06	0	0	5.96e-06	2.87e-07	2.27e-07	5.27e-07	1.88e-06	0	8.05e-08	2.96e-07	1.23e-07	6.56e-08	1.72e-07	0	0	1.26e-06	6.9e-08	8.1e-10	0	0	4.46e-07	0	0	1.77e-09	1.16e-07	4.26e-07	0	1.12e-08	3.46e-09	4.06e-09	2.78e-07	4.67e-07	4.74e-09	0	0	0	2.4e-08	2.62e-08	4.3e-07	5.32e-08	3.76e-08
FB2015000479	1.79e-08	4.84e-07	6.59e-09	0	5.3e-06	1.24e-08	0	4.12e-07	1.13e-10	0	1.68e-05	2.2e-07	1.55e-07	6.84e-07	2.26e-06	0	1.05e-09	4.17e-08	1.3e-08	5.34e-09	7.03e-09	0	0	4.55e-06	1.8e-08	6.08e-11	1.19e-08	9.25e-10	1.34e-08	0	0	0	0	2.13e-06	0	3.76e-09	4.7e-08	0	2.04e-07	6.63e-07	7.75e-09	0	1.01e-10	2.51e-10	1.26e-07	3.09e-07	2.05e-07	1.1e-06	6.15e-07
FB2015000482	3.05e-06	2.87e-06	3.86e-06	0	4.73e-06	1.16e-08	6.64e-07	1.05e-07	4.82e-07	4.3e-07	1.59e-05	0	0	1.74e-08	2.53e-08	9.26e-09	3.1e-08	1.4e-08	8.16e-08	5.29e-08	8.41e-09	0	9.36e-08	5.17e-07	1.31e-07	3.05e-08	7.99e-09	2.23e-08	1.85e-07	3.66e-10	0	0	3.44e-08	1.76e-08	1.5e-07	1.62e-07	3.05e-07	0	2.93e-08	1.9e-06	2.6e-07	0	2.2e-08	1.26e-08	6.72e-10	4.06e-07	1.46e-07	5.11e-11	0
FB2015000485	4.46e-08	3.34e-07	9.1e-06	0	1.78e-05	6.53e-09	0	8.63e-08	9.11e-10	0	2.78e-05	1.19e-08	8.09e-10	2.39e-07	2.26e-07	0	7.89e-09	1.05e-07	8.62e-09	3.83e-09	4.23e-09	0	0	1.6e-07	0	8.59e-08	2.75e-08	2.25e-08	5.14e-07	1.04e-06	1.52e-08	0	0	6.3e-07	0	1.3e-08	4.09e-09	2.91e-09	1.02e-07	8.71e-08	1.48e-08	0	7.63e-10	0	1.14e-06	1.59e-07	9.21e-08	5.01e-07	3.08e-07
FB2015000488	3.4e-07	3.52e-07	1.08e-05	0	3.86e-06	7.02e-07	0	5.19e-09	1.31e-09	0	1.74e-05	8.39e-08	6.29e-08	3.11e-09	3.82e-07	0	7.18e-08	1.19e-07	6.82e-06	5e-06	7.55e-08	0	0	5.73e-09	5.62e-07	0	0	0	0	0	0	0	0	4.45e-07	4.24e-08	0	0	4.24e-08	0	2.02e-06	3.32e-05	7.09e-08	7.58e-06	2.78e-06	3.75e-07	0	3.79e-07	1.51e-06	9.28e-07
FB2015000491	1.1e-08	2.12e-07	6.87e-10	0	2.82e-05	1.06e-08	0	2.02e-07	0	0	1.82e-05	0	0	1.17e-06	1.16e-06	0	4.81e-08	4.21e-07	0	0	8.73e-09	0	0	3.25e-07	8.45e-10	2.06e-06	5.09e-09	7.59e-09	1.17e-07	2.44e-07	6.71e-07	2.23e-09	0	2.92e-07	0	2.27e-08	9.14e-08	0	0	0	1.7e-08	0	4.34e-10	0	5.65e-08	1.37e-07	8.02e-07	0	0
FB2015000494	0	5.63e-09	2.4e-09	0	8.32e-06	1.31e-08	0	3.69e-08	9.47e-10	2.75e-07	4.29e-05	1.34e-06	1.07e-06	2.77e-08	6.52e-08	0	1.04e-09	2.51e-10	9.13e-07	4.55e-07	0	0	0	7.73e-06	0	0	0	0	2.01e-08	0	0	0	0	9.33e-07	0	0	0	2.26e-08	0	7.4e-08	1.11e-08	0	6.64e-10	0	1.24e-08	1.53e-07	8.5e-07	6.71e-06	4e-06
FB2015000497	1.07e-09	6.03e-08	1.88e-07	0	2.85e-06	4.09e-07	0	4.6e-06	4.87e-06	1.74e-05	8.02e-06	3.49e-10	0	6.26e-07	6.83e-07	0	4.93e-08	1.91e-07	2.35e-08	1.16e-08	8.21e-08	0	0	1.92e-06	0	0	0	0	2.03e-07	0	0	0	1.24e-07	8.77e-08	2.03e-07	0	0	3.38e-08	0	3.67e-07	9.11e-09	0	2.74e-10	0	3.86e-07	2.08e-07	4.77e-08	0	0
FB2015000500	0	1.22e-08	2.83e-06	0	5.99e-06	3.42e-07	0	1.3e-06	7.39e-06	4.97e-06	4.87e-06	0	0	2.76e-07	7.21e-07	0	1.01e-09	1.09e-08	3.63e-08	1.29e-08	1.52e-08	0	0	9.73e-07	0	1.32e-08	1.16e-08	7.2e-07	6.95e-09	2.7e-08	0	0	0	3.93e-07	3.79e-07	3.13e-08	7.35e-10	0	0	7.05e-07	2.35e-05	3.52e-08	2.57e-06	9.84e-07	7.77e-11	1.8e-08	1.42e-07	0	0
FB2015000506	8.48e-10	8.2e-08	5.8e-07	6.97e-06	7.89e-06	1.81e-09	0	5.87e-08	2e-05	2.42e-08	4.14e-05	1.47e-08	5.26e-09	2.96e-07	2.72e-07	0	2.88e-08	1.85e-07	0	0	2.74e-08	0	0	1.37e-06	1.47e-09	7.37e-09	6.77e-09	3.22e-10	1.04e-08	3e-09	2.54e-09	0	1.04e-07	1.28e-08	0	1.16e-08	1.53e-09	0	3.01e-07	2.01e-07	9.28e-09	0	0	0	4.58e-07	5.05e-09	9.09e-08	0	0
FB2015000509	1.45e-07	1.38e-07	5.33e-06	0	4.59e-06	2.23e-07	0	2.5e-08	4.1e-06	2.59e-06	6.12e-06	3.14e-08	1.7e-08	2.27e-07	6.12e-07	0	2.33e-10	2.18e-09	1.18e-08	2.07e-09	1.27e-09	9.02e-08	1.38e-07	9.87e-07	7.05e-07	0	0	0	1.85e-10	3.1e-06	2.95e-08	0	7.16e-07	3.82e-07	6.57e-08	0	0	0	0	5.31e-07	2.06e-06	1.22e-09	6.81e-08	9.5e-08	1.1e-09	4.88e-08	1.21e-07	0	0
FB2015000515	0	0	4.86e-07	0	1.28e-06	0	1.71e-08	0	5.48e-09	1.15e-09	6.02e-06	8.2e-08	5.39e-08	7.74e-07	7.67e-07	0	2.78e-08	1.04e-07	0	0	2.81e-08	0	0	4.68e-07	7.07e-07	2.11e-09	2.71e-09	1.34e-10	1.52e-07	0	0	3.55e-10	1.73e-06	2.84e-06	5.58e-10	1.32e-09	0	4.17e-09	0	1.19e-08	7.47e-06	1.11e-08	8.97e-07	4.62e-07	2.65e-07	4.79e-08	7.96e-07	0	0
FB2015000527	0	0	1.23e-11	4.27e-10	6.66e-06	3.69e-09	4.85e-09	7.74e-08	2.06e-08	2.56e-05	3.23e-05	2.74e-07	1.73e-07	3.76e-07	3.55e-07	6.32e-09	2.65e-07	9.09e-08	1.88e-06	1.66e-06	0	0	0	6.8e-07	1.09e-09	5.62e-08	1.86e-08	1.52e-09	1.4e-06	1.46e-10	0	0	2.48e-07	5.45e-08	4.63e-07	9.85e-08	9.63e-08	9.71e-09	0	1.46e-06	4.57e-09	0	1.87e-10	0	6.16e-08	4.52e-08	2.48e-08	0	0
FB2015000530	1.36e-08	5.15e-07	7.59e-10	0	7.23e-06	7.09e-09	7.59e-06	5.55e-07	3.26e-08	2.14e-08	3.62e-05	3.35e-08	2.45e-08	1.89e-06	2.65e-06	0	3.39e-08	6.98e-08	0	0	1.07e-07	0	0	2.76e-06	0	0	0	0	3.2e-08	0	0	0	1.45e-06	1.58e-07	1.27e-11	0	0	2.81e-08	0	0	1.09e-08	0	7.57e-10	2.87e-10	7.83e-09	1.79e-08	3.78e-08	0	0
FB2015000533	1.8e-08	2.74e-08	2.53e-06	0	1.17e-06	1.1e-06	8.26e-10	6.38e-09	5.2e-08	3.19e-08	5.17e-06	2.48e-08	1.62e-08	2.66e-07	2.51e-07	1.69e-08	2.03e-08	1.55e-08	1.2e-07	7.64e-08	3.3e-08	0	0	2.94e-06	1.21e-10	0	0	2.08e-10	3.02e-07	0	0	0	2.24e-10	8.8e-08	3.45e-08	1.11e-08	2.16e-10	1.49e-09	0	6.46e-07	1.5e-05	1.77e-08	7.93e-08	3.7e-07	5.92e-07	3.4e-08	9.55e-08	0	0
FB2015000536	7.16e-09	5.76e-08	0	0	1.76e-06	9.93e-08	0	4.35e-09	2.37e-05	7.06e-06	9.27e-06	0	0	2.42e-07	5.97e-07	0	0	0	0	0	0	1.42e-07	0	9.84e-07	1.62e-08	0	0	0	1.24e-08	0	0	0	6.94e-10	8.9e-07	0	0	0	0	0	2.9e-08	4.75e-10	0	0	0	5.99e-08	6.76e-09	1.16e-08	0	0
FB2015000548	0	3.94e-09	0	0	1.55e-06	2.21e-09	3.84e-10	1.51e-07	3.12e-07	7.73e-09	7.75e-06	0	0	4.1e-07	4.09e-07	4.08e-08	6.71e-08	1.09e-07	5.12e-08	3.23e-08	2.87e-07	0	0	1.16e-06	1.07e-09	4.61e-08	2.04e-08	9.31e-09	1.67e-07	1.04e-06	5.31e-06	0	0	3.55e-08	9.35e-08	6.71e-08	7.35e-08	0	3.35e-07	2.61e-06	5.17e-07	6.62e-10	7.24e-08	2.95e-08	4.78e-09	9.42e-08	4.33e-07	0	0
FB2015000551	0	0	0	4.77e-09	3.79e-06	1.18e-08	3.15e-06	3.78e-09	8.28e-09	0	1.84e-05	7.28e-07	5.35e-07	2.5e-06	2.34e-06	0	1.18e-07	2.82e-07	0	0	3.51e-08	0	1.56e-09	2.89e-06	0	0	0	0	9.39e-07	0	0	0	1.96e-06	1.15e-06	4.36e-11	3.7e-10	0	1.15e-09	1.4e-05	7.27e-11	4.05e-08	2.47e-10	1.18e-09	4.31e-09	2.54e-07	2.64e-09	4.8e-07	0	0
FB2015000554	0	2.19e-08	0	5.29e-06	1.14e-06	1.85e-07	3.46e-08	3.21e-09	1.02e-08	1.92e-08	1.32e-06	1.48e-10	0	4.17e-08	1.8e-07	0	2.63e-09	4.89e-09	2.35e-09	0	0	3e-08	9.81e-07	1.03e-06	3.49e-10	2.35e-09	0	0	4.46e-09	5.49e-07	9.77e-09	0	6.97e-07	4.3e-08	1.13e-08	0	0	0	0	5.63e-07	3.54e-05	1.71e-08	2.23e-07	1.37e-06	0	4.17e-08	5.13e-08	0	0
FB2015000563	4.39e-09	1.85e-07	1.04e-10	4.53e-10	5.65e-06	8e-09	0	1.16e-07	2.38e-05	0	2.91e-05	8.02e-07	5.78e-07	4.43e-07	4.93e-07	4.23e-08	2.19e-08	3.25e-08	1.14e-07	8.29e-08	4.63e-09	0	0	2.03e-07	1.28e-09	7.04e-08	3.69e-08	2.81e-08	1.96e-07	0	0	0	8.35e-09	9.58e-08	7.01e-07	1.38e-07	1.22e-07	0	0	1.39e-06	3.3e-08	3.91e-10	8.26e-09	4.05e-09	3.53e-08	3.82e-08	3.53e-08	0	0
FB2015000575	0	0	2.67e-06	3.16e-10	1.08e-06	4.15e-09	0	7.6e-08	1.88e-06	0	5.48e-06	7.91e-08	5.54e-08	1.39e-06	1.52e-06	0	1.05e-08	2.75e-08	5.48e-07	3.57e-07	1.16e-09	1.46e-07	1.25e-11	5.77e-07	0	0	0	0	2.18e-10	0	0	0	2.99e-06	1.77e-07	2.23e-06	0	0	0	0	2.42e-07	1.61e-08	6.67e-11	2.32e-09	2.78e-09	1.32e-10	5.2e-08	1.24e-07	4.86e-08	1.65e-08
FB2015000578	3.5e-09	1.31e-07	5.86e-10	0	6.52e-06	1.02e-09	5.8e-09	0	1.06e-05	0	3.3e-05	7.19e-08	4.33e-08	1.43e-07	1.66e-07	0	6.44e-08	6.53e-08	0	0	2.1e-08	0	0	5.54e-06	0	0	0	0	3.02e-07	0	0	0	2.38e-07	2.42e-06	8.97e-07	0	2.91e-09	0	0	0	7.61e-09	0	0	8.81e-10	3.51e-07	4.09e-08	2.57e-07	0	0
FB2015000581	0	1.91e-09	0	0	2.71e-06	5.67e-10	0	0	1.47e-06	6.7e-06	1.27e-05	3.62e-08	1.72e-08	0	0	0	5.12e-07	1.35e-06	8.69e-09	0	5.49e-07	0	0	1.56e-07	2.38e-06	0	0	0	1.25e-06	0	0	0	1.63e-08	7.96e-07	4.47e-09	0	0	1.98e-08	0	1.23e-07	4.55e-09	6.45e-11	5.03e-11	9.15e-10	1.09e-05	1.14e-07	2.46e-07	0	0
FB2015000584	8.91e-10	1.35e-09	0	1.01e-09	7.89e-08	1.02e-08	0	4.51e-09	1.93e-07	7.69e-10	2.3e-07	2.22e-10	0	2.2e-07	3.82e-07	2.53e-09	0	0	0	0	0	1.91e-07	4.53e-07	4.76e-07	3.21e-07	0	0	0	5.21e-08	1.34e-06	1.39e-08	0	8.12e-07	1.24e-07	9.07e-08	0	0	0	0	1.43e-07	6.95e-06	4e-06	2.37e-06	1.22e-05	0	1.51e-07	5.07e-07	0	0
FB2015000590	6.97e-10	5.85e-09	7.13e-06	5.77e-06	1.94e-07	2.3e-08	0	0	9.15e-06	0	1.09e-06	0	0	8.74e-07	9.13e-07	0	1.7e-09	1.11e-08	4.3e-09	0	0	1.04e-10	9.05e-12	2.07e-06	6.58e-08	0	0	0	4.9e-08	0	0	0	1.01e-09	4.23e-10	6.9e-07	0	0	3.23e-08	0	2.02e-07	1.76e-05	4.63e-09	2.32e-07	7.06e-07	1.85e-07	5.74e-09	4.7e-08	0	0
FB2015000593	0	0	3.42e-08	0	1.6e-07	0	0	1.51e-09	5.13e-09	0	8.03e-07	3.35e-08	1.44e-08	1.05e-07	1.49e-07	2.1e-07	1.15e-09	6.86e-10	1.73e-09	0	2.21e-09	5.71e-10	6.62e-08	1.05e-05	1.46e-06	6.74e-08	6.72e-09	7.03e-09	3.31e-06	0	0	8.79e-10	2.93e-06	4.38e-07	3.87e-07	5.49e-08	1.36e-07	0	0	0	2.94e-09	0	0	0	0	2.02e-08	1.26e-06	0	0
FB2015000605	8.73e-09	1.59e-08	2.29e-06	0	2.21e-07	1.2e-07	0	9.99e-10	2.62e-09	0	1.9e-07	8.64e-10	0	1.3e-07	1.9e-07	0	0	0	2.7e-08	7.93e-09	0	0	6.55e-06	6.77e-07	4.78e-10	0	6.77e-09	0	5.95e-08	8.5e-09	1.25e-07	3.84e-07	1.94e-06	3.95e-07	3.11e-07	5.03e-10	0	0	0	2.47e-07	1.54e-05	4.64e-06	5.29e-06	4.32e-06	0	1.33e-08	2.41e-09	0	0
FB2015000608	2.52e-07	2.41e-07	0	0	1.19e-06	1.16e-09	0	6.41e-07	2.24e-09	0	5.94e-06	1.13e-06	8.81e-07	1.68e-08	1.52e-08	8.46e-09	1.05e-07	2.71e-07	3.86e-08	2.8e-08	1.03e-07	0	0	2.44e-06	1.27e-07	0	0	0	2.89e-06	0	0	0	0	4.04e-08	0	1.98e-08	3.55e-09	0	0	3.74e-07	6.99e-09	0	0	0	4.56e-08	1.18e-07	3.84e-09	4.92e-07	2.96e-07
FB2015000611	5.43e-08	5.01e-08	2.39e-10	0	5.96e-07	1.69e-06	0	3.6e-08	4.34e-06	3.04e-06	3.1e-06	3.57e-07	2.9e-07	4.07e-07	4.02e-07	3.03e-09	1.42e-08	1.07e-07	7.04e-09	0	1.3e-08	0	0	6.2e-07	6.5e-09	2.36e-10	0	0	8.33e-08	0	0	2.19e-09	3.35e-09	2.45e-06	1.5e-07	1.22e-08	5e-09	1.17e-07	0	3.64e-07	1.03e-08	0	1.47e-09	1.01e-09	4.4e-07	1.71e-09	6.16e-08	0	0
FB2015000620	1.18e-08	3.77e-07	6.74e-06	0	2.18e-06	7.55e-07	0	1.15e-06	7.37e-09	2.24e-05	1.11e-05	2.19e-07	1.53e-07	3.73e-07	6.34e-07	0	8.74e-09	2.63e-09	1.26e-08	8.98e-10	6.59e-09	0	3.27e-06	6.94e-06	0	3.04e-08	1.23e-08	1.53e-08	1.02e-08	0	0	2.31e-09	8.8e-07	1.24e-07	7.5e-08	2.64e-08	1.05e-07	0	0	4.68e-07	2.52e-08	1.25e-09	1.98e-09	0	1.69e-08	1.08e-08	1.89e-07	3.53e-07	2.28e-07
FB2015000623	2.13e-07	3.77e-07	4.7e-09	0	2.89e-06	7.49e-08	0	0	2.08e-05	5.79e-06	9.21e-06	4.08e-07	2.4e-07	1.78e-06	1.66e-06	8.8e-08	1.02e-09	1.58e-08	0	0	0	0	0	8.92e-06	0	5.46e-08	0	0	6.71e-08	0	0	1.19e-08	2.35e-09	3.62e-06	1.61e-08	9.68e-09	0	4.87e-08	0	8.56e-09	3.5e-08	6.87e-10	2.83e-10	0	2.39e-07	5e-08	7.35e-07	0	0
FB2015000629	7.3e-09	3.15e-07	7.27e-09	0	7.34e-06	1.6e-08	6.78e-10	4.13e-10	7.94e-09	1.99e-09	3.86e-05	1.05e-06	8.04e-07	1.96e-06	2.32e-06	0	1.14e-07	6.33e-08	2.33e-10	0	1.83e-07	0	1.1e-10	2.31e-06	0	2.33e-07	4.02e-09	3.83e-09	5.11e-07	0	0	0	3.94e-11	8.88e-06	5.33e-09	1.54e-08	1.5e-09	0	0	1.36e-10	3.55e-08	3.22e-09	2.95e-09	1.34e-09	6.88e-07	3.33e-10	1.36e-07	0	0
FB2015000632	8.63e-10	5.01e-08	3.71e-09	0	7.6e-07	3.11e-09	8.56e-09	9.37e-08	7.42e-06	5.59e-09	3.78e-06	9.82e-08	5.57e-08	4.91e-07	7.65e-07	1.24e-08	6.55e-09	2.06e-08	3.82e-06	2.86e-06	0	8.84e-10	7.99e-10	1.07e-06	3.98e-08	6.7e-09	1.06e-10	1.22e-10	2.88e-08	0	0	2.03e-07	7.11e-08	7.31e-07	3.63e-06	7.1e-09	9.06e-10	0	7.4e-07	5.37e-07	6.45e-08	3.21e-09	4.44e-09	2.28e-09	9.11e-08	2.68e-08	5.16e-08	0	0
FB2015000635	0	2.52e-09	5.46e-07	0	5.6e-07	7.55e-10	9.02e-07	9.8e-09	2.06e-06	9.68e-07	2.8e-06	1.12e-08	2.59e-09	4.95e-07	7.38e-07	7.95e-09	0	8.02e-10	2.26e-09	0	0	2.55e-07	8.37e-10	2.69e-06	1.02e-07	4.69e-08	1.19e-08	2.7e-09	6.44e-09	0	0	3.67e-10	8.93e-08	7.22e-07	1.39e-06	2.23e-07	6.39e-08	0	0	1.59e-07	2.64e-05	2.55e-08	1.64e-07	1.11e-06	2.64e-08	6.22e-09	5.86e-08	0	0
FB2015000638	0	0	7.78e-09	0	6.73e-08	1.99e-08	1.05e-09	2.27e-10	3.74e-09	6.29e-09	1.38e-07	1.29e-06	9.72e-07	1.68e-09	2.28e-09	1.84e-09	0	1.75e-06	0	0	4.69e-07	0	0	1.86e-08	0	2.87e-06	1.52e-08	1.26e-08	1.16e-07	0	0	0	0	3.81e-09	1.1e-09	4.75e-08	9.22e-08	0	0	1.41e-07	1.83e-08	1.54e-09	1.07e-09	0	8.57e-06	0	2.65e-07	0	0
FB2015000650	1.58e-08	1.42e-08	1.79e-05	0	1.66e-06	1.6e-06	0	1.09e-07	2.69e-06	1.05e-08	8.33e-06	1.59e-08	8.66e-09	5.92e-07	6.95e-07	2.83e-08	5.61e-09	1.43e-08	3.29e-09	0	1.27e-09	0	9.26e-10	5.8e-07	1.28e-09	5.7e-08	4.58e-08	7.56e-09	5.91e-07	0	0	1.22e-07	0	2.71e-07	3.99e-09	2.44e-08	1.16e-08	5.57e-10	0	3.4e-07	2.56e-08	3.05e-09	3.59e-09	8.76e-10	5.25e-08	1.39e-08	7.94e-09	0	0
FB2015000656	0	9.77e-11	2.02e-09	0	3.49e-07	1.34e-08	3.18e-09	3.65e-08	1.51e-07	1.16e-08	1.74e-06	1.8e-07	1.25e-07	8.58e-08	7.47e-08	8.2e-08	4.86e-08	1.92e-07	9.78e-08	7.09e-08	9.48e-08	4.54e-10	6.6e-10	2.24e-06	0	9.36e-08	1.07e-08	1.16e-08	4.84e-08	0	0	0	3.17e-09	5.14e-06	4.91e-06	2.29e-07	4.48e-07	1.43e-07	7.37e-10	3.01e-08	2.71e-08	3.49e-09	5.84e-09	1.51e-09	5.19e-06	4.32e-07	1.75e-06	5e-09	0
FB2015000662	2.76e-09	2.17e-09	1.47e-09	0	1.14e-05	2.15e-09	2.07e-06	2.87e-08	3.21e-09	3.09e-07	6.15e-05	0	0	5.01e-06	4.47e-06	1.75e-07	1.78e-07	2.12e-06	0	0	5.44e-09	0	0	6.6e-06	0	5.49e-07	3.1e-07	2.52e-07	2.54e-07	0	0	0	0	9.68e-06	1.43e-09	9.59e-07	5.13e-07	3.33e-08	0	8.53e-09	1.74e-08	7.13e-10	2.82e-09	0	2.17e-06	0	5.48e-08	0	0
FB2015000668	1.73e-08	4.83e-07	3.35e-09	0	3.53e-05	1.11e-08	0	5.95e-08	3.78e-09	3.73e-06	4.24e-05	0	0	1.9e-09	3.32e-09	0	3.5e-08	2.68e-07	0	0	1.29e-08	0	0	7.75e-07	0	0	0	0	5.83e-08	0	0	0	2.55e-10	4.52e-06	2.18e-09	0	0	4.26e-08	2.63e-06	5.66e-11	2.61e-08	5.87e-09	1.87e-09	2.74e-10	7.89e-07	0	3.26e-07	0	0
FB2015000671	3.79e-08	7.21e-08	3.17e-09	0	1.36e-06	1.06e-09	0	6.64e-09	3.35e-09	1.94e-06	6.99e-06	0	0	1.31e-06	1.26e-06	0	9.12e-10	4.47e-09	2.62e-09	0	0	0	1.67e-10	8.6e-07	0	1.41e-08	3.5e-09	0	1.94e-07	9.11e-09	8.89e-08	1.53e-10	6.87e-07	4.43e-07	1.01e-06	7.78e-10	0	6.84e-09	0	2.95e-07	1.14e-05	1.37e-05	7.88e-06	2.05e-06	5.11e-08	9.45e-08	2.15e-08	1.69e-06	9.32e-07
FB2015000677	0	0	8.25e-10	0	7.99e-09	1.01e-09	6.49e-10	0	4.74e-09	1.58e-09	4.8e-08	0	0	2.09e-09	3.3e-09	0	2.9e-07	6.8e-07	4.86e-09	0	2.97e-08	0	8.67e-10	2.67e-05	0	0	0	1.17e-10	3.49e-07	0	0	0	0	2.15e-09	1.07e-09	6.24e-08	2.82e-09	1.64e-07	0	0	3e-08	2.74e-09	2.79e-09	3.32e-10	3.59e-05	3.2e-06	4.22e-06	0	0
FB2015000680	0	1.1e-09	1.12e-09	0	1.75e-07	4.36e-09	0	3.31e-09	2.89e-06	6.31e-09	4.64e-07	0	0	9.66e-07	9.91e-07	0	0	1.45e-09	0	0	0	7.39e-08	3.76e-11	6.07e-07	6.39e-09	5.02e-09	6.4e-08	0	2.25e-07	0	0	3.01e-10	2.58e-07	4.57e-07	3.82e-09	5.1e-09	0	0	0	3.23e-08	3.28e-05	9.56e-08	4.21e-06	1.67e-06	9.17e-09	1.88e-08	5.73e-08	0	0
FB2015000683	0	1.52e-10	5.46e-09	0	1.02e-06	5.21e-11	0	2.57e-07	3.06e-07	1.97e-07	5.06e-06	0	0	9.29e-07	1.06e-06	1.22e-08	2.9e-09	4.94e-09	6.28e-08	2.02e-08	3.25e-10	0	4.29e-06	4.11e-07	1.76e-08	3.42e-07	2.24e-08	2.63e-08	3.42e-07	2.83e-07	2.43e-09	9.5e-08	6.71e-07	2.21e-07	2.43e-06	3.41e-08	7.77e-09	0	3.32e-07	6.04e-07	1.09e-05	8.64e-06	6.29e-06	1.24e-06	1.37e-07	2.71e-08	1.14e-07	2.55e-08	6.14e-09
FB2015000686	0	2.55e-10	3.44e-09	0	5.34e-06	1.35e-08	0	2.89e-06	4e-09	7.62e-09	2.65e-05	1.59e-08	4.58e-09	1.64e-07	1.14e-06	0	1.92e-08	4.2e-08	0	0	4.33e-08	0	4.18e-11	1.03e-06	1.61e-09	0	0	0	2.74e-08	0	0	0	6.45e-11	1.78e-07	2.96e-09	0	0	0	0	9.53e-07	2.42e-08	1.84e-09	1.31e-09	7.81e-10	3.32e-07	1.68e-08	7.25e-09	0	0
FB2015000689	2.57e-09	3.76e-09	1.31e-08	9.2e-11	1.03e-06	5.53e-09	2.91e-06	4.68e-08	1.74e-08	4.18e-08	5.08e-06	0	0	2.12e-08	2.02e-06	6.64e-09	4.86e-07	2.17e-06	0	0	2.61e-10	0	5.2e-09	5.27e-06	6.56e-11	1.74e-08	5.8e-09	1.98e-06	2.04e-06	0	0	1.37e-09	1.28e-10	3.97e-09	1.1e-09	3.6e-08	2.16e-08	6.6e-08	0	9.66e-09	8.42e-09	2.45e-09	1.62e-09	0	3.44e-06	0	1.09e-06	4.53e-08	2.31e-08
FB2015000692	2.25e-06	2.2e-06	1.15e-08	5.01e-10	3.01e-06	1.32e-07	4e-09	5.58e-06	2e-08	3.19e-08	1.16e-05	6.53e-09	7.06e-10	4.94e-07	8.72e-07	0	4.13e-09	5.48e-08	0	0	2.42e-09	0	6.49e-09	5.92e-07	1.13e-09	2.38e-08	1.54e-08	2.26e-09	8.41e-09	0	4.49e-10	5.17e-10	2.61e-09	1.66e-06	7e-07	1.86e-09	1.71e-10	0	0	4.01e-07	7.95e-09	3.29e-09	1.89e-09	1.03e-10	2.19e-09	4.29e-08	1.47e-07	0	0
FB2015000695	5.35e-07	5.36e-07	3.67e-08	5.06e-10	2.43e-06	3.53e-07	5.87e-10	1.35e-07	2.14e-06	1.59e-06	1.2e-05	3.04e-07	2.28e-07	4.44e-07	7.38e-07	6.77e-09	1.49e-08	2.53e-09	1.06e-09	0	2.11e-08	0	4.27e-06	1.03e-05	0	1.8e-08	4.6e-09	9.18e-10	4.47e-07	0	0	4.95e-09	8.66e-10	2.71e-07	9.26e-08	1.98e-08	7.26e-09	0	5.07e-07	1.71e-06	9.52e-09	2.34e-09	1.34e-09	0	7.55e-10	7.78e-07	9.33e-08	0	0
FB2015000698	6.03e-09	8.19e-08	2.68e-05	7.73e-10	2.19e-06	1.8e-06	2.45e-09	6.6e-09	3.15e-05	2.17e-05	1.1e-05	4.01e-07	2.63e-07	5.35e-07	5.21e-07	5.07e-09	0	6e-08	0	0	2.53e-10	0	5.56e-09	8.18e-08	1.48e-09	3.49e-10	0	0	9.72e-08	0	0	0	1.41e-09	1.76e-07	1.92e-09	7.3e-11	2.24e-09	7.79e-09	0	1.12e-06	2.26e-08	1.64e-08	1.49e-08	5.99e-10	4e-08	6.53e-08	6.05e-08	0	0
FB2015000701	1.13e-06	1.46e-06	1.22e-06	0	7.11e-06	2.4e-07	1.92e-09	1.1e-08	1.73e-08	3.3e-05	3.53e-05	1.97e-09	1.09e-10	6.45e-07	7.11e-07	2.44e-09	4.96e-10	1.68e-08	9.14e-08	4.86e-08	0	1.37e-07	3.12e-09	9.06e-08	1.12e-09	0	0	0	1.55e-07	7.14e-08	7.25e-07	0	0	4.2e-07	2e-10	0	0	1.06e-08	0	1.38e-06	6.09e-09	2.34e-09	2.16e-09	2.12e-10	2.15e-08	8.13e-08	3.07e-08	0	0
FB2015000704	8.07e-10	2.16e-09	2.05e-08	0	9.36e-06	2.42e-08	1.2e-05	6.76e-06	2.31e-08	3.09e-08	4.83e-05	1.01e-07	6.67e-08	8.01e-07	2.96e-06	7.13e-09	2.88e-08	1.18e-07	0	0	6.89e-09	0	5.29e-09	2.58e-08	3.73e-09	0	0	1.33e-10	2.12e-07	0	0	0	0	1.07e-05	2.48e-10	0	7.39e-09	0	0	5.16e-10	1.06e-08	7.76e-09	4.2e-09	0	1.91e-06	0	8e-08	0	0
FB2015000713	1.53e-09	3.07e-08	4.36e-06	2.1e-09	7.45e-07	1.28e-07	1.67e-09	2.93e-09	1.06e-05	3.59e-08	3.61e-06	0	0	3.15e-08	3.26e-06	1.31e-07	4.44e-07	3.53e-07	1.18e-10	0	0	0	6.31e-09	3.93e-07	5.99e-09	3.45e-08	7.95e-09	4.5e-08	6.76e-07	7.69e-09	1.27e-09	2.85e-09	1.86e-09	1.41e-06	1.95e-09	1.06e-07	1.62e-07	0	0	8.88e-09	6.61e-07	7.92e-06	7.59e-07	1.57e-07	1.87e-06	3.9e-07	6.72e-09	0	0
FB2015000716	2.3e-07	4.63e-07	1.56e-05	1.67e-09	2.46e-06	3.39e-06	7.66e-09	3.07e-07	2.1e-08	2.63e-05	1.16e-05	1.76e-09	2.51e-10	3.34e-07	3.07e-07	0	9.5e-08	1.17e-07	4.49e-07	2.9e-07	2.04e-08	0	5.21e-09	7.12e-07	4.16e-10	0	0	0	8.89e-08	4.96e-08	5e-07	3.15e-11	1.99e-09	1.14e-06	6.87e-07	0	0	0	0	1.33e-06	5.61e-09	2.26e-09	1.3e-09	0	3.3e-08	2.19e-07	4.16e-08	0	0
FB2015000719	1.3e-08	3.96e-07	1.93e-08	1.04e-09	1.5e-06	7.05e-08	0	1.15e-08	1.95e-05	3.76e-08	7.14e-06	1.86e-07	1.4e-07	1.46e-06	1.69e-06	0	4.82e-09	5.25e-08	1.64e-09	0	1.13e-07	7.74e-11	7.47e-09	5.91e-06	0	0	0	0	2.09e-08	0	0	1.11e-07	1.77e-09	2.01e-06	1.11e-06	0	0	0	0	5.14e-07	1.1e-08	1.8e-09	2.08e-09	0	5.21e-08	9.3e-08	5.16e-07	0	0
FB2015000725	3.3e-08	2.47e-07	1.24e-08	0	1.05e-05	6.81e-09	0	4.07e-06	1.42e-08	1.49e-05	2.68e-05	3.27e-09	0	1.01e-06	2.23e-06	1.1e-09	1.5e-08	1.22e-08	1.56e-08	1.97e-09	1.81e-08	1.35e-07	1.94e-09	1.03e-05	0	2.56e-11	1.37e-09	0	7.6e-08	0	0	4.82e-10	9.61e-07	2.05e-06	1.34e-07	6.76e-10	2.24e-09	0	0	6.04e-07	5e-09	6.1e-10	3.9e-10	0	3.82e-10	5.37e-08	8.66e-08	0	0
FB2015000734	4.55e-09	3.51e-08	2.08e-08	2.05e-09	1.01e-06	1.92e-08	6.39e-11	4.13e-09	2.23e-08	3.15e-08	3.45e-06	2.5e-07	1.8e-07	2.3e-06	2.09e-06	5.65e-08	0	0	0	0	0	0	7.04e-09	2.3e-06	2.24e-09	0	0	2.31e-09	9.79e-07	0	0	4.78e-10	2.86e-09	1.95e-06	6.82e-09	7.83e-09	6.58e-09	1.2e-08	0	2.58e-10	3.68e-06	1.72e-06	1.14e-07	1.68e-07	8.35e-07	1.05e-07	1.78e-06	0	0
FB2015000743	8.89e-09	2.41e-07	3.1e-05	1.03e-05	1.16e-06	4.97e-08	2.46e-09	3.87e-07	9.76e-06	3.48e-06	6.24e-06	0	0	1.81e-06	2.13e-06	1.53e-08	1.95e-09	6.19e-09	1.02e-07	7.32e-08	0	6.6e-07	2.14e-08	6.69e-07	1.03e-07	7e-08	1.21e-08	1.13e-08	5.7e-08	0	0	0	1.4e-09	7.76e-07	1.28e-09	7.48e-08	2.54e-08	0	0	1.31e-06	2.03e-08	1.43e-09	5.8e-09	9.19e-11	0	1.25e-07	2.32e-08	0	0
FB2015000746	2.6e-07	2.43e-07	5.3e-09	1.92e-09	5.01e-06	1.27e-06	5.31e-09	5.38e-08	9.33e-06	2.46e-08	3.5e-06	3.94e-08	2.22e-08	1.12e-06	1.15e-06	9.56e-09	0	0	4.3e-09	7e-10	0	6.04e-08	1.34e-05	2.47e-06	1.17e-06	1.21e-07	2.14e-08	1.46e-08	4.22e-07	1.66e-07	2.48e-09	4.85e-10	4.3e-08	4.45e-07	5.59e-07	1.26e-07	5.91e-08	0	0	9.64e-07	1.41e-05	2.92e-08	3.21e-06	6.68e-07	1.49e-10	2.43e-08	7.01e-08	6.93e-07	3.44e-07
FB2015000764	7e-07	8.87e-07	1.28e-08	1.46e-10	5.29e-06	7.8e-06	0	2.88e-06	1.45e-08	1.07e-06	2.6e-05	0	0	5.25e-07	7.96e-07	0	0	1.75e-10	0	0	0	0	2.14e-08	2.38e-06	1.93e-07	0	0	0	1.7e-10	0	0	0	2.51e-06	7.54e-07	4.69e-08	0	0	0	0	1.11e-06	7.91e-09	2.69e-09	1.25e-09	0	4.45e-10	1.19e-07	9.54e-10	1.76e-06	1.08e-06
FB2015000767	1.06e-09	8.32e-09	9.55e-07	0	1.34e-07	2.83e-08	0	7.68e-09	1.32e-08	1.49e-07	7.12e-07	0	0	4.45e-07	5.84e-07	6.36e-09	0	4.35e-10	4.44e-09	0	0	3.25e-07	2.23e-06	3.51e-07	1.5e-06	0	0	8.65e-10	1.18e-07	1.64e-07	1.41e-07	9.25e-08	9.54e-07	1.01e-07	1.18e-06	0	2.77e-10	0	0	2.84e-08	1.37e-05	1.37e-05	8.59e-06	1.43e-06	1.16e-09	4.52e-08	4.04e-07	0	0
FB2015000779	5.48e-10	1.97e-09	4.66e-06	0	5.78e-07	6.47e-09	0	1.89e-07	9.66e-06	9.31e-06	2.92e-06	0	0	1.59e-09	3.38e-09	2.73e-09	5.32e-07	7.91e-07	4.1e-08	2.02e-08	2.03e-06	0	0	1.28e-07	0	1.08e-08	1.46e-09	4.11e-09	1.11e-07	0	0	7.11e-07	1.95e-09	2.3e-07	9.61e-07	6.93e-09	2.47e-09	0	0	2.96e-07	5.14e-08	1.11e-08	1.37e-08	1e-09	5.76e-07	0	1.89e-08	2.8e-07	1.57e-07
FB2015000785	5.92e-08	6.93e-08	7.2e-07	5.36e-10	3.76e-07	2.32e-09	2.61e-10	6.41e-10	5.68e-06	3.01e-07	2.06e-06	1.97e-10	0	2.85e-07	6.62e-07	2.14e-08	4.53e-10	3.01e-09	0	0	4.6e-10	3.77e-07	0	2.98e-06	4.7e-09	1.34e-07	1.3e-07	1.49e-08	1.24e-07	3.28e-09	0	2.54e-10	2.73e-06	3.65e-07	4.42e-07	6.28e-09	1.39e-08	0	0	5.78e-08	2.88e-05	7.74e-06	6.02e-06	2.38e-06	2.31e-08	9.56e-09	1.37e-07	0	0
FB2015000791	0	0	4.4e-06	0	2.04e-06	6.76e-09	1.93e-06	0	9.62e-09	3.63e-09	1.08e-05	0	0	1.18e-09	7.13e-09	0	1.37e-06	1.87e-06	0	0	2.79e-06	0	0	3.06e-06	2.21e-09	0	0	0	2.06e-08	0	0	1.03e-09	5.94e-09	1.89e-06	5.88e-10	0	0	1.76e-07	0	0	1.45e-06	8.19e-09	1.13e-08	2.26e-08	3.42e-07	0	1.27e-07	0	0
FB2015000794	3.85e-08	9.14e-08	3.1e-09	1.34e-10	2.69e-06	2.47e-09	0	1.3e-07	5.42e-06	4.53e-09	1.33e-05	0	0	6.75e-10	7.98e-10	0	4.09e-07	1.98e-07	5.99e-08	5.47e-08	3.39e-08	0	0	2.08e-07	1.43e-08	0	0	0	7.29e-07	2.74e-09	0	0	1.21e-05	2.95e-06	5.67e-09	0	0	0	0	6.57e-07	3.28e-08	1.01e-08	3.99e-09	1.34e-10	8.37e-07	4.8e-07	3.56e-09	0	0
FB2015000803	3.86e-10	3.33e-08	1.57e-06	1.79e-06	5.92e-07	3.68e-09	0	1.97e-08	5.81e-06	6.61e-09	2.38e-06	1.33e-09	0	8.77e-07	3.87e-06	0	6.1e-08	2.46e-07	0	0	8.54e-07	0	0	1.38e-07	9.59e-10	7.37e-10	2.57e-09	0	1.18e-09	1.97e-10	0	2.85e-10	4.06e-09	1.02e-06	1.5e-09	3e-09	6.2e-11	9.37e-09	0	0	1.69e-05	1.03e-05	8.82e-06	1.84e-06	2.06e-08	0	1.31e-07	0	0
FB2015000806	2.38e-09	1.64e-07	1.13e-05	1.93e-09	1.46e-05	5.58e-10	0	3.45e-10	5.41e-09	1.11e-05	9.47e-06	1.18e-10	0	1.64e-06	1.71e-06	0	6.4e-09	6.17e-09	2.62e-10	0	0	0	9.78e-10	2.68e-06	4.57e-09	0	0	0	2.14e-08	1.01e-08	0	6.2e-09	1.79e-09	1.74e-06	2.38e-09	1.58e-10	1.68e-10	0	0	7.36e-08	4.05e-10	1.7e-10	0	0	2.51e-07	5.85e-07	5.26e-07	0	0
FB2015000809	0	1.29e-09	2.25e-09	1.07e-08	1.74e-07	3.3e-08	0	0	8.03e-07	1.14e-08	3.1e-07	2.73e-09	0	1.57e-07	2.75e-07	0	0	0	0	0	0	2.81e-07	4.63e-08	2.34e-07	1.65e-08	1.29e-07	3.34e-08	9.65e-10	9.71e-08	6.68e-08	4.79e-08	4.65e-08	1.07e-06	1.17e-07	4.48e-07	4.32e-08	3.32e-07	0	0	4.13e-07	3.72e-05	5.25e-06	5.71e-06	5.73e-06	0	4.87e-09	2.07e-07	0	0
FB2015000815	0	0	2.04e-09	0	6.32e-06	9.57e-07	0	0	5.58e-09	1.95e-09	3.11e-05	0	0	2.79e-06	2.58e-06	0	4.43e-07	4.45e-07	0	0	1.11e-06	0	0	1.67e-06	2.3e-07	5.56e-07	9.35e-10	1.14e-07	4.93e-07	5.13e-10	0	0	0	0	0	7.85e-10	3.98e-10	1.36e-08	0	0	1.26e-08	1.8e-09	9.33e-10	0	1.76e-07	4.1e-08	1.63e-08	0	0
FB2015000824	8.7e-10	3.98e-08	2e-09	5.52e-10	1.27e-06	1.4e-06	0	2.27e-07	6.26e-06	6.56e-09	6.41e-06	9.27e-10	5.96e-10	1.25e-07	1.17e-07	1.91e-10	5.73e-08	1.52e-07	5.07e-08	2.03e-08	2.27e-08	0	2.64e-06	1.06e-06	1.64e-09	8.63e-09	1.64e-09	2.82e-10	5.47e-07	1.05e-05	1.71e-07	2.78e-09	1.89e-09	1.48e-09	5.89e-09	7.64e-09	1.22e-09	0	0	3.69e-07	0	0	0	0	5.04e-06	2.17e-06	6.79e-08	0	0
FB2015000827	5.03e-07	5.22e-07	3.71e-09	0	7.08e-06	8.65e-08	0	2.39e-08	9.66e-09	1.4e-06	4.95e-06	1.85e-08	7.22e-09	1.94e-07	2.16e-07	0	2.6e-07	2.15e-06	2.51e-08	3.57e-08	1.09e-06	5.05e-11	8.33e-09	2.2e-06	3.52e-10	0	0	0	1.44e-06	9.2e-11	0	0	1.48e-06	1.75e-07	7.96e-07	0	0	0	0	1.48e-06	1.76e-08	3.04e-09	1.77e-09	4.01e-10	6.32e-06	2.27e-07	2.81e-08	0	0
FB2015000830	8.13e-08	7.11e-08	3.48e-11	5.08e-11	1.51e-06	7.86e-09	0	0	1.98e-05	1.35e-05	4.23e-06	8.87e-07	7.11e-07	2.5e-07	6.4e-07	0	0	9.06e-09	7.31e-09	0	3.42e-08	3.19e-07	0	4.25e-06	6.31e-09	0	0	0	2.49e-08	1.41e-09	0	2.33e-09	1.74e-08	2.28e-06	1.93e-06	0	0	0	0	1.48e-06	1.34e-08	2.65e-09	1.04e-10	0	3.9e-08	2.25e-07	1.22e-08	4.6e-07	2.01e-07
FB2015000839	3.46e-07	3.29e-07	0	1.92e-08	2.12e-06	4.58e-09	5.68e-10	7.18e-08	0	2.65e-07	1.08e-05	9.76e-08	5.87e-08	2.16e-07	1.93e-07	2.5e-07	8.4e-10	2.91e-08	8.24e-07	5.73e-07	3.2e-09	1.47e-10	0	7.28e-06	6.52e-08	1.16e-06	1.09e-07	3.28e-08	1.92e-06	0	0	6.7e-10	1.15e-06	3.55e-07	4.33e-07	1.4e-06	2.4e-06	1.33e-08	0	3.75e-07	1.68e-09	0	0	7.51e-11	5.63e-06	8.18e-07	1.33e-06	0	0
FB2015000845	1.28e-09	2.92e-08	0	2e-05	7.81e-06	3.96e-09	1.93e-08	2.86e-09	0	7.55e-07	5.06e-06	0	0	6e-07	6.68e-07	0	3.68e-08	8.47e-08	1.34e-09	0	0	0	7.53e-10	2.16e-05	9.91e-09	5.57e-08	5.83e-08	4.29e-09	9.83e-08	0	0	3.85e-10	1.21e-09	4.14e-06	6.01e-10	3.99e-08	5.94e-09	0	0	1.34e-09	3.22e-09	2.07e-11	0	1.32e-09	3.25e-06	2.32e-07	8.17e-07	0	0
FB2015000848	2.9e-08	3.26e-08	1.88e-06	2.98e-08	2.87e-06	0	1.35e-09	8.74e-09	4e-06	3.39e-08	2.88e-06	8.86e-08	4.07e-08	8.9e-08	1.07e-07	0	2.63e-09	1.21e-08	1.62e-09	0	0	0	4.71e-06	1.23e-05	5.84e-07	0	0	0	1e-08	0	0	4.94e-10	1.37e-08	3.13e-08	1.01e-08	0	0	0	0	7.15e-07	2.77e-06	1.26e-08	9.09e-08	1.95e-07	1.16e-07	5.36e-08	8.23e-08	0	0
FB2015000851	0	1.9e-09	6.86e-08	3.19e-06	2.34e-06	6.16e-07	0	1.46e-07	1.2e-06	9.53e-07	3.22e-06	8.25e-07	5.6e-07	7.67e-08	9.74e-08	3.49e-09	3.79e-07	6.75e-08	2.19e-08	1.6e-10	1.25e-08	1.73e-07	4.47e-08	3.26e-06	2.22e-07	1.15e-09	0	6.89e-09	1.49e-06	2.27e-06	2.85e-08	4.65e-08	1.16e-06	8.42e-08	9.17e-07	3.94e-09	2.24e-10	0	0	4.96e-07	3.54e-08	2.69e-08	2.78e-08	6.95e-08	7.47e-10	1.32e-07	3.4e-07	2.44e-07	1.47e-07
FB2015000854	1.07e-09	8e-08	2.1e-09	1.28e-10	3.19e-07	2.72e-09	0	5.72e-07	1.78e-09	9.17e-06	1.66e-06	3.94e-06	2.76e-06	6.59e-08	8.64e-08	0	8.2e-08	4.63e-07	4.98e-07	2.86e-07	3.65e-08	0	0	4.93e-06	3.47e-06	2.62e-10	0	0	2.3e-07	1.88e-09	0	8.04e-09	3.9e-09	4.75e-09	5.88e-09	1.95e-08	7.41e-09	1.99e-08	0	2.14e-07	0	0	0	0	1.09e-06	6.28e-08	8.51e-07	0	0
FB2015000858	7.18e-09	4.57e-07	0	0	6.04e-06	7.36e-09	0	1e-10	5.99e-09	5.67e-07	3.08e-05	3.2e-07	2.31e-07	1.69e-06	1.7e-06	0	0	6.39e-09	0	0	3.7e-09	0	0	1.05e-06	6.97e-08	1.71e-08	0	1.06e-09	3.27e-09	0	0	2.75e-09	4.91e-06	2.57e-07	1.37e-08	1.47e-10	0	1.12e-08	0	0	0	0	0	0	3.78e-07	1.02e-06	7.53e-08	0	0
FB2015000860	2.61e-10	5.23e-09	1.05e-07	5.02e-07	5.22e-07	3.78e-08	8.21e-10	6.08e-08	9.49e-09	2.26e-08	1.22e-06	6.57e-08	5.28e-08	3.61e-08	5.17e-08	5.31e-09	1.85e-09	2.09e-08	1.72e-07	1.54e-07	3.62e-10	0	3.31e-06	2.81e-06	3.63e-07	1.5e-09	4.79e-10	1.9e-08	3.71e-07	5.7e-07	3.23e-08	4.79e-08	1.27e-07	5.49e-08	3.01e-07	1.84e-08	2.86e-08	0	2.61e-06	4.15e-07	4.58e-06	6.51e-07	5.07e-07	2.04e-07	2.86e-07	2.04e-07	5.62e-08	3.73e-08	6.63e-09
FB2015000870	1.79e-10	1.45e-09	0	0	2.79e-06	2.47e-08	4.23e-08	4.8e-06	2.47e-08	0	1.83e-06	8.01e-08	5.33e-08	6.47e-07	7.35e-07	0	5.78e-07	5.59e-07	3.21e-09	0	1.21e-07	0	0	1.44e-06	1.01e-10	0	0	0	2.87e-08	5.6e-07	3.53e-09	5.51e-09	0	1.23e-07	7.25e-10	1.43e-09	2.08e-10	0	0	6.85e-07	6.3e-07	7.08e-06	2.59e-06	3.26e-07	0	3.78e-07	6.58e-08	0	0
FB2015000876	5.68e-11	3.84e-08	7.28e-07	0	4.43e-07	6.75e-09	1.43e-08	2.59e-07	1.19e-07	0	4.09e-07	5.78e-10	0	5.84e-08	1e-07	0	0	2.65e-09	6.87e-08	6.59e-08	0	0	1.26e-05	1.45e-06	1.15e-06	0	0	0	2.79e-10	1.22e-06	2.79e-08	6.94e-10	3.69e-07	1.32e-07	8.77e-07	2.08e-10	0	0	1.22e-05	7.35e-07	6.01e-06	6.36e-07	2.1e-06	8.68e-07	0	1.45e-07	4.79e-07	0	0
FB2015000887	2.67e-09	2.1e-09	0	6.37e-09	1.97e-06	7.34e-09	5.05e-10	1.17e-08	0	9.58e-08	8.94e-06	2.44e-08	1.44e-08	2.84e-07	7.47e-07	0	1.88e-07	2.88e-07	1.32e-07	7.32e-08	8.34e-08	0	2.1e-06	6.77e-06	6.71e-09	1.57e-08	0	0	1.79e-07	0	0	5.15e-09	1.58e-09	7.21e-07	5.46e-08	0	0	1.38e-09	0	2.49e-09	1.74e-05	2.22e-08	2.31e-06	6.1e-07	4.13e-07	7.73e-08	6.36e-08	0	0
FB2015000890	0	0	3.69e-09	0	3.85e-06	1.29e-07	0	5.39e-08	6.76e-09	2.85e-09	1.64e-05	1.4e-09	0	4.39e-07	1.36e-06	0	4.05e-09	8.56e-09	1.05e-08	9.11e-09	2.72e-09	0	5.99e-06	6.43e-06	1.3e-08	0	0	2.51e-09	4.33e-08	0	1.48e-10	1.64e-09	3.93e-09	1.27e-06	3.88e-06	0	0	0	6.7e-09	2.74e-07	9.25e-07	1.57e-06	2.14e-07	5.83e-06	3.55e-09	3.13e-07	1.41e-06	1.25e-06	7.26e-07
FB2015000893	8.91e-10	2.41e-09	0	4.65e-09	7.03e-06	1.58e-08	1.76e-10	1.92e-07	0	8.7e-08	3.76e-05	0	0	6.26e-07	5.5e-07	8.6e-09	3.27e-07	5.95e-07	0	0	1.64e-07	0	0	4.51e-06	0	2.03e-08	6.17e-09	1.65e-07	2.57e-07	0	0	0	0	9.85e-07	0	1.51e-08	3.82e-08	2.27e-08	0	2.52e-06	1.82e-09	0	0	4.15e-10	1.91e-06	0	1.2e-07	0	0
FB2015000896	1.68e-08	4.69e-07	0	9.8e-09	1.1e-05	1.08e-08	0	8.67e-08	0	8.41e-05	5.67e-05	5.99e-09	2.03e-09	1.04e-06	9.25e-07	0	1.11e-07	3.17e-07	2.37e-09	0	2.71e-07	0	0	2.73e-06	6.45e-10	0	0	0	1.67e-09	0	0	0	0	4.76e-06	8.04e-11	0	0	3.87e-09	0	4.76e-07	4.42e-09	4.53e-10	0	3.72e-09	3.56e-07	0	2.8e-08	9.08e-07	4.48e-07
FB2015000903	1.22e-08	3.27e-07	1.61e-06	2.56e-05	3.02e-06	1.15e-09	1.82e-10	1.88e-08	0	1.74e-05	1.58e-05	9.91e-10	0	1.44e-06	1.9e-06	1.39e-08	0	8.16e-11	1.14e-08	0	0	2.66e-07	0	3.5e-06	6.27e-08	1.02e-07	2.89e-08	2.84e-08	6.42e-07	0	0	0	2.33e-07	8.15e-07	8.88e-07	4.04e-07	2.81e-07	0	5.04e-07	3.91e-07	1.17e-06	2.07e-06	2.12e-07	7.71e-06	2.34e-09	8.77e-08	5.92e-07	9.69e-10	0
FB2015000916	6.72e-08	2.57e-07	0	2.71e-09	6.31e-06	4.52e-08	3.09e-08	1.26e-08	0	4.03e-08	8.69e-06	3.86e-07	2.51e-07	5.84e-07	6.33e-07	0	2.46e-09	9.73e-09	0	0	3.18e-09	1.1e-07	0	9.64e-08	1.7e-09	2.62e-09	0	0	1.6e-07	0	0	0	0	3.57e-07	0	0	0	1.29e-08	0	2.9e-08	1.71e-09	0	0	1.74e-09	2.81e-07	5.17e-08	4.74e-07	0	0
FB2015000919	2.12e-09	1.83e-08	0	1.04e-08	2.21e-06	7.03e-10	7.89e-10	4.09e-08	0	7.34e-06	1.08e-05	7.71e-09	3.6e-10	3.68e-07	7.27e-07	0	9.06e-08	4.8e-08	5.2e-08	2.9e-08	2.37e-08	0	1.74e-10	1.24e-07	2.31e-09	5.76e-10	0	0	1.57e-07	0	0	9.64e-10	6.5e-07	7.8e-08	1.72e-06	6.17e-09	2.6e-08	3.66e-08	0	1.15e-07	7.71e-07	1.43e-06	1.66e-07	3.97e-06	4.92e-08	2.38e-08	2.72e-07	0	0
FB2015000922	1.52e-08	4.43e-07	0	2.95e-09	1.77e-06	6.04e-09	0	1.04e-06	0	1.18e-05	7.49e-06	2.04e-08	1.83e-08	1.21e-06	1.59e-06	0	6.21e-09	1.05e-07	4.4e-10	0	1.21e-08	0	0	6.86e-07	1.57e-09	1.74e-07	1.09e-08	2.48e-09	1.04e-09	0	0	0	2.74e-09	1.35e-05	2.47e-09	2.82e-08	1.66e-08	0	0	9.52e-08	1.74e-09	0	0	1.41e-09	3.2e-08	2.12e-07	1.47e-07	0	0
FB2015000928	0	0	1.49e-09	0	4.27e-06	6.51e-09	0	2.59e-06	9.17e-09	1.34e-05	2.24e-05	0	0	7.76e-07	1.19e-06	5.64e-10	1.82e-09	1.84e-08	2.17e-07	1.64e-07	8.01e-09	0	5.28e-06	3.02e-06	4.74e-09	7.24e-10	0	0	4.4e-07	4.98e-11	2.01e-09	2.37e-09	1.71e-08	3.02e-07	3.83e-06	1.6e-08	2.79e-08	8.54e-09	0	7.22e-07	5.2e-09	0	1.33e-10	6.19e-10	7.39e-08	1.8e-08	6.59e-08	1.2e-07	4.3e-08
FB2015000955	4.14e-08	1.6e-07	3.75e-08	0	5.52e-06	1.83e-06	8.51e-09	1.91e-08	1.87e-05	2.49e-08	2.8e-05	0	0	2.08e-06	2e-06	0	6.18e-09	7.76e-08	0	0	3.89e-09	0	3.12e-09	2.82e-06	0	0	0	0	8.93e-09	3.98e-10	5.36e-10	0	2.21e-10	1.02e-06	3.96e-09	0	0	1.43e-10	0	9.57e-10	1.11e-08	5.28e-10	6.06e-10	2.8e-09	3.07e-07	3.01e-08	4.12e-07	3.89e-06	2.12e-06
FB2015000958	4.62e-07	7.66e-07	2.34e-05	0	3.24e-06	1.16e-08	5.19e-08	3.59e-07	7.54e-09	4.49e-07	1.63e-05	6.25e-09	6.23e-10	1.03e-06	1.06e-06	0	1.54e-08	1.15e-08	5.8e-09	0	0	0	3.26e-07	8.15e-06	1.42e-08	2.24e-09	1.02e-09	0	4.02e-08	0	5.47e-10	9.1e-10	5.36e-10	8.25e-07	5.93e-07	3.02e-09	1.27e-10	5.04e-09	0	6.47e-07	6.51e-09	0	0	0	6.91e-08	2.22e-07	4.92e-07	3.7e-10	0
FB2015000970	0	0	3.2e-09	0	1.26e-05	3.46e-06	0	5.82e-10	6.12e-09	1.8e-05	3.12e-05	0	0	7.86e-08	1.42e-06	0	3.28e-07	1.03e-06	0	0	7.72e-08	0	2.01e-09	6.15e-07	0	8.82e-09	4.1e-09	2.3e-08	1.07e-06	0	0	0	0	3.19e-09	3.47e-10	7.44e-09	4.38e-09	0	0	0	7.11e-09	0	4.77e-10	1.87e-09	6.13e-06	0	5.06e-07	6.97e-10	0
FB2015000982	0	0	5.08e-09	0	2.29e-05	6.91e-06	0	4.97e-06	6.3e-09	1.94e-09	1.52e-05	4.07e-07	2.75e-07	2.71e-07	4.58e-07	8.34e-09	2.21e-09	2.14e-07	0	0	1.16e-08	0	3.5e-09	1.03e-07	1.93e-08	7.92e-08	3.77e-07	1.93e-07	6.4e-08	0	0	4.51e-07	6.99e-07	1.18e-06	9.42e-09	4.61e-09	2.12e-09	1.4e-08	0	0	7.97e-09	2.91e-10	0	8.51e-09	0	1.12e-09	5.88e-07	6.4e-06	3.6e-06
FB2015000989	1.57e-07	1.66e-07	0	0	3.26e-06	3.51e-07	0	8.09e-10	9.56e-09	3.1e-10	2.43e-06	0	0	4.49e-07	5.62e-07	0	0	0	0	0	1.26e-08	0	0	1.89e-06	3.24e-08	9.09e-09	2.93e-10	0	5.57e-08	0	0	4.62e-11	3.36e-06	8.18e-07	2.19e-06	1.12e-08	0	0	0	5.65e-07	2.14e-05	8.52e-08	3.36e-06	1.36e-06	7.18e-10	6.31e-07	2.56e-08	0	0
FB2015000992	0	1.03e-08	2.58e-06	0	1.23e-06	8.32e-08	0	0	1.1e-05	2.27e-06	6.41e-06	1.46e-07	9.82e-08	3.24e-07	5.52e-07	0	0	0	0	0	0	0	0	2.24e-06	3.55e-09	1.03e-08	0	0	1.92e-06	5.45e-07	4.58e-09	0	0	8.08e-07	0	0	0	0	0	4.81e-09	1.2e-05	1.66e-08	2.75e-07	7.04e-07	4.89e-06	1.54e-08	7.02e-07	1.19e-06	7.95e-07
FB2015001002	1.63e-09	2.54e-08	0	0	5.58e-06	6.39e-06	3.36e-08	7.25e-09	7.89e-09	1.3e-09	2.82e-05	6.95e-07	4.95e-07	2.08e-06	2.05e-06	5.51e-08	0	2.08e-08	5.04e-08	2.35e-08	0	0	0	7.11e-07	4.49e-07	1.68e-08	7.2e-11	5.59e-10	1.75e-07	0	0	0	7.86e-07	7.68e-06	1.06e-06	1.08e-08	2.03e-08	7.42e-09	0	9.64e-07	3.06e-09	0	0	0	1.61e-08	3e-08	2.97e-07	0	0
FB2015001005	9.11e-10	1.07e-09	0	0	2.86e-06	7.87e-07	0	1.8e-06	4.26e-09	7.6e-06	1.4e-05	2.83e-08	1.46e-08	1.21e-06	1.12e-06	0	1.4e-07	1.58e-07	1.49e-08	0	3.11e-09	0	0	1.09e-06	0	0	0	0	7.89e-10	0	0	0	0	1.95e-06	0	0	0	0	0	0	9.82e-09	0	0	0	2.41e-08	2.15e-07	3.37e-07	0	0
FB2015001008	2.86e-06	2.65e-06	0	0	3.13e-06	1.66e-06	0	6.1e-06	3.41e-09	0	2.14e-06	3.68e-08	2.48e-08	1.13e-07	4.38e-06	0	5.75e-07	7.37e-07	0	0	1.17e-09	0	0	3.23e-06	1.3e-07	2.16e-08	1.12e-08	0	1.09e-07	0	0	2.38e-10	4.16e-09	2.46e-07	2.19e-09	2.58e-08	1.06e-07	0	0	0	1.24e-08	9.03e-10	4.04e-10	0	2.87e-08	4.1e-07	5.88e-07	0	0
FB2015001013	2.84e-08	3.35e-08	3.37e-09	0	2.19e-07	1.63e-06	0	1.65e-08	1.99e-06	4.46e-07	1.18e-06	0	0	9.4e-07	1.46e-06	0	5.3e-09	1.52e-09	1.51e-08	0	0	6.91e-11	3.42e-07	1.43e-06	1.56e-08	8.66e-08	4.03e-10	1.05e-09	1.51e-07	6.59e-07	1.11e-08	6.21e-09	7e-09	4.9e-06	2.05e-06	8.25e-08	1.87e-07	0	0	6.08e-07	8.59e-06	7.01e-06	4.1e-06	1.48e-06	0	1.49e-07	4.68e-08	8.7e-07	4.93e-07
FB2015001028	0	0	1.55e-09	0	3.86e-08	8.4e-09	2.79e-07	8.43e-11	8.34e-09	6.24e-10	8.37e-08	2.86e-07	1.77e-07	2.66e-09	2.48e-09	1.63e-09	2.05e-07	1.15e-06	9.39e-08	6.76e-08	5.18e-07	0	2.42e-09	1.06e-08	0	3.98e-10	0	0	1.62e-08	0	1.32e-09	0	1.65e-09	3.29e-06	2.24e-09	4e-09	2.57e-09	0	9.54e-07	0	6.26e-09	0	3.98e-10	0	7.09e-07	4.99e-09	5.75e-08	1.24e-06	7.26e-07
FB2015001034	0	2.07e-08	4.03e-09	0	1.68e-06	1.28e-07	0	1.77e-07	1.57e-06	2.77e-08	5.74e-06	1.17e-07	1.06e-07	4.97e-07	5.21e-07	0	5.67e-09	2.23e-08	2.65e-06	2.32e-06	0	1.78e-08	3.64e-06	8.98e-07	5.35e-07	1.61e-09	0	0	1.38e-07	1.31e-06	5.75e-06	4.74e-08	1.69e-08	4.12e-07	9.96e-07	1.75e-08	9.27e-09	0	1.64e-06	5.93e-07	8.84e-06	6.61e-08	1.38e-06	1.2e-06	3.28e-10	5.57e-08	7.97e-08	3.97e-10	0
FB2015001044	1.65e-08	3.29e-07	4.75e-11	0	8.44e-06	1.26e-09	0	1.09e-07	3.31e-05	2.34e-06	9.55e-06	3.33e-07	1.95e-07	9.69e-07	1.45e-06	0	2.39e-09	1.51e-08	0	0	0	0	0	1.77e-06	9.31e-08	0	0	0	2.22e-07	0	0	0	9.9e-07	1.57e-06	7.75e-07	0	0	0	0	3.76e-07	3.64e-09	2.07e-09	3.67e-10	8.15e-10	0	1.6e-08	1.14e-07	3.94e-10	0
FB2015001047	5.91e-06	5.84e-06	0	0	8.3e-06	1.74e-06	0	2.76e-07	2.23e-09	1.33e-05	2.84e-05	7.51e-07	5.3e-07	4.86e-07	5.25e-07	0	2.6e-08	3.04e-08	1.95e-09	0	1.46e-08	0	0	1.89e-06	0	0	0	0	1.16e-08	0	0	1.01e-10	0	4.6e-07	7.99e-08	0	0	0	0	3.6e-06	4.39e-09	0	0	0	6e-08	9.66e-08	8.34e-07	0	0
FB2015001052	3.64e-07	3.8e-07	4.7e-10	2.9e-09	5.33e-07	5.07e-07	2.9e-07	5.81e-08	1.4e-06	1.65e-07	2.65e-06	0	0	3.12e-07	3.86e-07	0	3.49e-09	3.91e-09	2.56e-08	2.59e-08	0	7.9e-08	3.12e-06	6.71e-07	2.78e-07	4.05e-07	1.03e-08	4.8e-09	2.03e-08	5.14e-08	2.02e-07	8.65e-08	2.26e-07	4.07e-08	7.21e-08	7.29e-09	1.54e-08	0	0	2.24e-06	2.07e-05	5.81e-06	5.27e-06	4.41e-06	9.88e-08	1.61e-07	1.92e-07	0	0
FB2015001062	7.71e-09	3.37e-07	0	0	4.19e-05	4.69e-07	0	4.52e-07	2.68e-09	8.65e-06	2.77e-05	0	0	1.08e-06	9.98e-07	0	1.02e-07	8.14e-08	0	0	1.19e-08	0	0	1.15e-06	1.14e-09	0	0	0	2.67e-08	0	0	0	1.22e-09	2.8e-06	3.24e-10	0	0	8.1e-08	0	0	4.29e-09	0	0	0	2.51e-07	6.74e-08	9.43e-08	1.43e-09	0
FB2015001065	1.75e-07	1.93e-07	6.07e-11	0	6.43e-07	0	4.18e-09	4.11e-08	1.43e-08	0	3.28e-06	1.99e-09	4.06e-10	6.36e-07	6.2e-07	0	0	7.37e-09	0	0	0	0	0	3.73e-06	0	0	0	0	2.71e-08	0	0	3.58e-09	3.36e-06	3.22e-07	7.5e-07	0	0	0	0	1.53e-08	2.97e-09	1.76e-09	0	7.45e-09	2.94e-07	2.83e-08	1.9e-06	2.5e-06	1.35e-06
FB2015001067	1.03e-08	4.56e-07	3.61e-09	6.15e-10	2.42e-05	8.34e-09	0	1.08e-08	4.66e-09	2.91e-06	1.57e-05	0	0	7.2e-06	6.29e-06	0	1.07e-07	2.41e-07	0	0	1.95e-08	0	5.88e-12	1.37e-09	0	4.22e-10	0	0	5.12e-07	0	0	0	2.25e-09	1.08e-05	2.66e-09	1.09e-08	1.59e-08	0	0	0	2.11e-08	0	2.45e-09	6.25e-10	4.43e-05	0	1.31e-07	7.07e-08	2.9e-08
FB2015001070	9.03e-10	1.08e-08	6.3e-09	1.01e-08	2.67e-06	4.3e-06	0	2.49e-07	1.69e-09	3.35e-09	1.38e-05	9.93e-08	5.69e-08	4.87e-07	5.82e-07	2.12e-07	3.65e-10	3.43e-09	1.38e-07	6.89e-08	6.51e-09	0	6.46e-06	6.97e-07	3.62e-07	3.63e-07	1.66e-07	5.95e-08	6.69e-07	7.64e-07	1.48e-06	7.52e-07	6.62e-07	2.8e-07	1.64e-06	8.1e-08	1.34e-06	2.94e-09	0	1.13e-06	2.44e-06	7.02e-07	7.21e-07	3.88e-07	0	3.6e-07	1.8e-10	4.28e-09	0
FB2015001073	7.89e-08	1.11e-07	3.71e-09	1.26e-09	2.5e-07	5.71e-09	7.84e-10	5.99e-07	7.15e-06	2.67e-06	1.28e-06	2.61e-06	1.95e-06	4.69e-08	1.28e-07	3.09e-10	3.89e-09	5.03e-09	9.07e-08	4.66e-08	2.67e-10	5.23e-08	1.25e-07	1.57e-06	1.16e-07	1.42e-08	4.56e-09	8.48e-10	3.38e-07	1.28e-10	0	2.07e-07	4.96e-07	2.94e-07	7.16e-07	2.05e-08	6.96e-09	0	0	8.02e-07	2.26e-08	2.49e-10	3.93e-09	7.54e-10	3.49e-08	1.15e-07	5.45e-08	1.64e-07	9.25e-08
FB2015001090	5.3e-08	6.71e-07	0	0	1.23e-06	6.66e-09	0	1.71e-07	2.55e-09	0	6.66e-06	3.95e-07	2.66e-07	6.62e-07	1.1e-06	0	6.73e-08	1.46e-07	4.35e-07	1.69e-07	1.66e-07	0	0	3.13e-06	1.11e-06	0	0	0	1.74e-07	0	0	0	7.56e-10	3.34e-07	1.86e-06	0	0	1.19e-08	0	1.32e-06	7.1e-08	4.52e-09	1.57e-07	5.17e-08	1.75e-09	1.94e-07	1.08e-07	0	0
FB2015001101	1.11e-08	4.61e-07	2.92e-09	1.68e-09	8.13e-06	3.03e-09	2.72e-06	6.51e-11	7.61e-09	7.04e-09	4.32e-05	4.37e-08	2.62e-08	1.44e-06	1.51e-06	1.15e-08	3.32e-08	4.97e-08	5.38e-07	3.91e-07	5.78e-09	4.78e-10	4.2e-10	1.51e-06	1.7e-07	0	0	0	2.42e-08	9.94e-10	0	2.79e-10	5.76e-07	9.58e-07	1.54e-06	1.03e-10	3.54e-11	8.94e-09	0	2.95e-07	1.89e-08	2.48e-10	3.65e-09	1.68e-09	6.21e-08	3.33e-08	5.4e-08	0	0
FB2015001105	0	0	0	0	4.87e-06	6.62e-09	0	7.33e-07	1.14e-05	0	2.38e-05	2.93e-07	1.59e-07	7.77e-07	8.73e-07	0	8.37e-08	1.37e-07	8.59e-09	0	6.02e-09	0	0	2.88e-07	8.94e-08	0	0	0	7.77e-09	0	0	8.37e-09	4.62e-09	1.05e-05	2.63e-09	1.47e-10	0	0	2.31e-06	7.69e-08	7.98e-09	6.21e-09	1.91e-09	8.71e-10	2.55e-07	0	3.74e-07	0	0
FB2015001120	0	0	0	0	7.26e-06	1.94e-08	5.68e-07	1.57e-06	2.06e-09	1.33e-05	3.73e-05	9.52e-08	6.02e-08	5.52e-07	8.42e-07	5.94e-08	1.04e-08	7.18e-09	4.98e-08	3.44e-08	1.18e-08	0	0	2.42e-06	0	7.75e-08	8.34e-08	8.73e-09	1.37e-07	0	0	0	3.45e-07	1.22e-06	4.64e-07	1.46e-07	1.05e-07	0	0	1.28e-06	5.08e-09	0	0	0	0	3.13e-08	1.01e-07	0	0
FB2015001123	4.05e-10	1.08e-07	0	1.97e-10	7.31e-06	9.98e-06	0	0	1.99e-06	9.21e-06	1.89e-05	2.36e-08	1.17e-08	8.16e-07	8.47e-07	0	2.39e-08	5.73e-10	0	0	2.56e-09	0	0	1.98e-06	3.18e-09	0	0	0	1.66e-08	0	0	0	0	5.13e-07	7.25e-11	1.54e-08	1.03e-08	5.55e-07	0	6.41e-09	4.96e-09	0	0	0	7.44e-06	6.72e-08	4.32e-08	0	0
FB2015001125	0	7.19e-10	6.16e-06	1.49e-09	8.18e-06	1.39e-09	0	5.05e-07	8.24e-07	5.42e-09	3.66e-05	2.49e-07	1.73e-07	6.86e-07	1.2e-06	0	9.83e-10	9.08e-10	1.16e-07	1.07e-07	1.05e-09	3.03e-08	6.42e-08	2.04e-06	6.38e-08	0	6.99e-10	4.55e-09	9.8e-08	2.33e-06	3.6e-08	1.25e-10	9.59e-10	8.92e-08	5.14e-08	1.62e-09	5.05e-08	0	0	2.98e-10	1.91e-08	7.01e-11	2.73e-09	0	8.09e-09	4.17e-08	8.71e-08	0	0
FB2015001138	2.88e-08	3.65e-07	0	4.14e-09	2.05e-06	1.71e-07	0	0	1.46e-10	1.23e-05	1.07e-05	5.36e-08	2.18e-08	1.29e-06	1.45e-06	0	9.44e-10	4.66e-08	0	0	5.34e-09	0	5.75e-10	1.26e-06	3.44e-07	0	0	0	8.1e-08	0	0	1.32e-08	3.75e-09	1.01e-06	4.26e-06	0	0	3.65e-09	0	0	1.63e-08	3.37e-09	1.52e-09	7.56e-10	3.09e-09	3.68e-07	2.36e-09	0	0
FB2015001140	8.22e-07	8.39e-07	2.4e-09	3.07e-09	3.17e-06	2.13e-06	2.3e-07	2.45e-06	1.13e-08	5.25e-09	1.47e-05	1.58e-08	6.59e-09	7.93e-08	7.56e-08	6.05e-09	5.75e-08	8.41e-08	1.04e-06	7.85e-07	4.63e-08	0	1.47e-09	5.1e-07	4.51e-08	2.09e-08	0	1.55e-09	5.93e-08	1.99e-10	0	2.21e-10	1.37e-06	6.25e-08	3.72e-07	2.24e-09	1.72e-09	7.88e-09	0	6.05e-07	3.19e-08	2.12e-10	3.03e-09	1.33e-09	1.02e-07	1.96e-07	4e-07	0	0
FB2015001165	7e-09	4.85e-07	0	4.1e-11	5.58e-06	1.7e-06	0	3.93e-07	0	1.41e-05	2.37e-05	3.49e-07	2.67e-07	2.13e-07	2.14e-07	0	2.59e-08	7.43e-08	2.24e-08	1.4e-09	2.49e-08	0	2.11e-06	5.43e-07	1.56e-10	0	0	0	9.26e-08	0	0	0	3.01e-09	1.97e-08	1.26e-07	0	7.78e-10	4.63e-10	0	8.89e-07	4.68e-09	0	0	0	4.5e-07	1.78e-07	2.92e-07	0	0
FB2015001171	7.03e-10	7.92e-08	0	1.34e-10	1.2e-06	3.1e-08	7.42e-08	6.21e-07	2.69e-06	0	6.01e-06	8.53e-07	7.35e-07	1.18e-08	1.27e-08	0	6.24e-07	6.65e-07	9.92e-07	6.81e-07	5.64e-07	0	0	2.52e-07	6.26e-08	0	0	0	7.03e-07	0	0	0	0	0	0	3.22e-09	2.29e-09	1.35e-08	7.46e-07	8.61e-08	1.57e-08	3.64e-09	1.31e-09	2.64e-10	6.78e-08	0	4.36e-07	0	0
FB2015001174	0	1.19e-08	0	1e-09	9.72e-08	9.81e-08	0	0	5.74e-07	1.25e-07	4.83e-07	0	0	1.94e-07	2.45e-07	0	4.08e-09	3.24e-09	2.02e-09	0	0	0	1.48e-06	1.02e-07	8.87e-10	0	0	0	5.69e-10	0	0	0	8e-07	8.62e-08	4.72e-07	0	0	0	0	4.62e-07	2.47e-05	1.14e-05	9.77e-06	2.68e-06	1.8e-09	3.92e-08	3.16e-08	7.09e-07	3.85e-07
FB2015001188	9.11e-10	7.52e-08	1.38e-10	1.42e-09	6.05e-06	3.48e-10	0	3.27e-09	9.87e-09	9.63e-09	2.81e-05	6.42e-10	0	2.19e-07	9.24e-07	2.52e-09	0	7.69e-09	0	0	0	0	5.42e-10	1.52e-06	5.53e-09	3.18e-07	5.05e-08	2.62e-08	5.67e-07	0	0	0	1.65e-10	1.79e-07	9.49e-07	1.78e-07	1.83e-07	4.41e-08	0	1.05e-09	1.79e-08	0	6.91e-10	1.29e-10	2.97e-07	2.41e-07	1.38e-06	0	0
FB2015001195	0	0	0	0	1.14e-05	4.93e-06	0	2.62e-08	0	1.17e-05	3.98e-05	0	0	4.7e-07	5.25e-07	8.77e-10	2.03e-09	2.76e-08	0	0	1.07e-09	1.16e-07	0	1.87e-06	0	6.71e-08	8.39e-09	5.89e-09	2.29e-07	0	0	0	0	1.84e-06	4.26e-09	1.85e-08	1.03e-08	8.25e-09	0	7.09e-07	2.3e-09	0	0	0	2.89e-08	6.66e-07	1.91e-08	0	0
FB2015001198	1.28e-07	4.93e-07	0	0	1.86e-06	5.33e-09	0	5.16e-07	0	2.06e-06	9.87e-06	3.32e-09	0	7.73e-07	1.15e-06	0	9.85e-09	1.06e-08	2.26e-10	0	0	0	0	3.88e-06	9.56e-11	8.47e-09	0	0	3.05e-07	0	0	0	2.02e-09	1.35e-06	4.61e-06	0	0	0	0	7.25e-07	4.34e-09	0	0	0	3.86e-08	5.32e-07	1.02e-07	0	0
FB2015001203	3.83e-09	2.25e-07	1.14e-09	3.79e-09	2.05e-06	3.01e-09	2.02e-07	2.97e-10	1.59e-05	1.6e-05	1.08e-05	2.94e-08	1.79e-08	3.7e-06	3.37e-06	6.84e-10	0	8.54e-09	6.42e-10	0	1.76e-09	6e-11	4.57e-06	2.66e-06	1.39e-07	5.85e-08	6.88e-08	5.46e-07	1.61e-07	0	0	4.35e-10	4.57e-09	2.29e-07	2.03e-06	8.15e-08	3e-08	8.77e-09	0	8.56e-08	3.62e-08	9.5e-11	6.29e-09	6.11e-10	3.25e-07	4.71e-07	4.87e-07	8.08e-07	4.17e-07
FB2015001208	0	2.44e-09	0	3.4e-09	5.45e-07	3.22e-09	1.34e-05	0	6.39e-08	9.09e-08	2.93e-06	7.87e-09	0	2.01e-07	2.97e-07	0	0	2.52e-09	2.69e-08	1.32e-08	0	2.5e-08	0	1.62e-06	6.25e-07	0	0	0	6.4e-07	2.5e-06	2.47e-06	0	4.05e-07	9.22e-08	5.72e-07	0	1.94e-09	0	0	7.36e-07	8.26e-06	1.29e-06	3.15e-06	2.36e-06	0	5.53e-07	2.39e-10	0	0
FB2015001226	0	0	0	0	1.69e-08	0	0	0	4.33e-07	0	9.64e-08	0	0	1.39e-07	1.14e-07	0	0	0	0	0	0	2.31e-08	0	4.73e-07	2.14e-08	0	0	0	7.12e-08	4.64e-08	1.26e-07	3.33e-08	1.4e-07	1.88e-08	3.64e-08	8.72e-10	0	5.54e-09	0	8.09e-09	2.25e-05	1.57e-05	9.66e-06	4.41e-06	8.04e-08	7.07e-09	1.71e-08	0	0
FB2015001229	6.25e-09	2.69e-07	0	2.01e-08	3.82e-06	6.89e-09	2.57e-09	2.93e-07	0	4.56e-06	1.98e-05	7.6e-09	0	8.21e-07	8.74e-07	0	0	2.38e-10	2.26e-09	0	0	0	2.33e-10	1.06e-07	0	0	0	0	1.09e-08	7.76e-09	0	0	2.98e-06	9.84e-07	9.08e-07	0	0	0	6.3e-10	3.75e-07	5.43e-09	0	0	0	1.82e-08	3.63e-08	6.09e-08	4.85e-11	0
FB2015001232	9.2e-09	1.64e-08	0	0	6.91e-07	9.21e-09	6.24e-10	2.07e-08	1.14e-09	1.13e-06	3.46e-06	2.46e-08	1.58e-08	1.99e-06	1.93e-06	3.6e-08	2.34e-09	5.07e-08	4.26e-07	2.22e-07	2.92e-09	1.62e-07	3.28e-10	1.62e-06	6.4e-08	4.72e-08	1.06e-08	3.57e-09	7.94e-07	3.51e-06	6.47e-08	3.88e-09	5.31e-09	1e-06	3.52e-06	3.37e-07	2.36e-07	5.08e-09	1.3e-06	9.83e-08	4.97e-08	7.47e-09	1.03e-08	1.22e-08	4.15e-07	2.36e-07	1.25e-07	2.25e-10	0
FB2015001235	0	0	0	1.68e-05	1.17e-05	0	2.15e-08	2.99e-07	7.29e-11	0	1.74e-05	5.41e-08	1.88e-08	4.58e-07	4.33e-07	0	0	0	0	0	0	0	2.69e-06	1.53e-06	1.5e-07	0	1.2e-09	0	2.09e-07	0	0	4.64e-10	2.33e-10	7.61e-07	8.94e-10	6.97e-08	9.95e-08	0	4.94e-07	3.17e-07	1.54e-08	0	9.73e-11	0	3.27e-08	2.54e-08	3e-08	3.06e-06	1.77e-06
FB2015001256	0	0	6.01e-09	0	3.38e-08	5.33e-09	4.17e-09	0	1.01e-09	2.48e-08	1.32e-07	2.42e-07	1.6e-07	2.02e-06	1.85e-06	0	6.82e-07	1.23e-06	0	0	0	0	0	1.47e-05	0	0	0	0	6.12e-07	0	0	0	0	0	0	0	0	1.91e-08	0	0	3.09e-09	0	0	0	4.05e-07	2.54e-08	1.89e-06	0	0
FB2015001259	2.83e-07	9.25e-07	5.84e-11	0	1.26e-05	7.31e-06	7.34e-06	0	1.59e-10	7.97e-06	6.14e-05	1.59e-08	1.33e-08	3.5e-09	7.43e-08	1.45e-10	1.2e-08	1.47e-07	0	0	2.9e-10	0	0	3.59e-07	0	0	0	0	1.19e-07	0	0	0	0	3.25e-08	0	0	0	3.76e-09	0	3.19e-10	1.4e-09	0	0	0	2.11e-07	0	1.01e-08	0	0
FB2015001265	1.06e-07	1.5e-07	2.56e-05	0	8.79e-06	8.58e-08	0	1.8e-07	1.52e-09	1.3e-05	4.46e-05	4.13e-09	0	0	0	0	3.77e-09	1.07e-07	0	0	1.73e-09	0	0	3.63e-05	0	0	0	0	0	4.08e-07	6.94e-10	1.55e-09	0	1.14e-06	1.48e-09	0	0	2.13e-08	1.09e-07	5.04e-07	1.31e-08	0	7.53e-10	0	5.07e-07	7.75e-09	9e-09	0	0
FB2015001274	0	0	0	0	2.51e-07	1.51e-08	0	1.47e-07	2.47e-06	1.17e-06	1.35e-06	0	0	5.71e-08	8e-08	0	0	0	0	0	0	2.64e-08	1.1e-06	1.32e-07	5.36e-08	0	0	0	2.46e-07	1.81e-07	6.53e-09	2.43e-07	5.36e-07	5.45e-08	1.13e-06	0	0	0	0	1.02e-06	3.39e-05	4.48e-06	7.97e-06	3.82e-06	0	9.85e-08	4.87e-07	0	0
FB2015001289	1.49e-07	1.57e-07	0	0	2.67e-06	3.27e-09	0	3.59e-08	1.37e-05	1.85e-07	1.05e-05	1.6e-07	1.13e-07	3.7e-07	7.53e-07	0	1.45e-08	5.86e-10	2.08e-07	9.79e-08	1.46e-08	1.02e-07	0	1.05e-06	0	0	0	0	8.44e-10	9.6e-08	1.25e-06	0	8.58e-11	8.23e-07	6.89e-10	0	0	0	0	5.6e-07	2.82e-05	5.45e-08	2.94e-06	8.95e-07	1.45e-08	3.5e-08	1.47e-07	0	0
FB2015001295	0	0	8.84e-11	0	1.64e-05	3.8e-09	0	3.57e-06	2.26e-09	5.48e-09	1.11e-05	3.71e-08	2.15e-08	1.04e-06	1.76e-06	3.03e-10	2.58e-08	3.04e-07	1.31e-07	8.94e-08	7.54e-07	0	0	6.13e-06	1.76e-09	2.45e-09	1.47e-09	1.55e-09	0	0	0	0	5.24e-08	6.78e-08	1.46e-06	9.4e-10	0	9.14e-08	0	1.7e-06	5.19e-09	3.46e-10	0	0	2.64e-08	9.26e-07	5.37e-07	2.14e-06	1.24e-06
FB2015001298	3.43e-08	2.84e-08	5.76e-07	0	2.14e-07	3.72e-08	0	3.39e-10	3.83e-06	2.8e-08	1.19e-06	0	0	7.38e-06	7.08e-06	0	1.9e-07	3.74e-07	3.13e-09	2.23e-09	7.73e-07	0	0	6.37e-06	1.1e-10	0	0	0	4.15e-07	0	0	0	2.24e-09	2.18e-09	8.07e-07	0	0	7.43e-08	1.54e-06	1.21e-07	4.3e-06	1.56e-06	1.1e-06	3.1e-07	4.29e-06	3.72e-08	8.39e-08	0	0
FB2015001300	4.1e-09	1.38e-07	0	0	4.1e-06	1.94e-09	0	1.55e-07	3.36e-10	8.73e-07	1.89e-05	9.32e-08	5.61e-08	6.06e-07	5.76e-07	4.44e-07	1.26e-07	4.05e-07	5.06e-08	3.03e-08	2.6e-09	3.2e-07	0	2.01e-06	1.64e-07	1.76e-07	2.76e-07	2.82e-08	1.07e-06	2.01e-09	0	0	4.87e-09	7.59e-08	3.77e-09	5.27e-07	7.08e-07	2.05e-07	0	7.25e-09	2.96e-08	4.86e-09	8.36e-09	1.18e-08	4.8e-07	3.19e-08	1.46e-07	6.46e-11	0
FB2015001307	6.34e-08	6.05e-08	1.12e-06	0	2.51e-07	6.51e-07	0	8.44e-09	0	3.26e-08	1.28e-06	0	0	7.47e-07	9.01e-07	0	0	3.39e-09	0	0	0	0	4.43e-06	6.7e-07	0	0	0	0	0	1.76e-07	0	0	2.44e-06	1.29e-07	2.42e-06	0	0	0	0	4.92e-07	3.21e-05	8.59e-06	7.96e-06	2.66e-06	5.49e-10	3.53e-08	1.16e-07	0	0
FB2015001325	2.33e-08	8.33e-07	1.9e-10	0	6.4e-06	3.63e-06	0	1.53e-09	0	3.11e-05	3.4e-05	6.09e-07	4.14e-07	7.05e-07	6.87e-07	0	3.04e-09	9.19e-08	0	0	5.17e-09	0	0	6.67e-07	0	0	0	0	1.64e-08	0	0	4.97e-10	0	1.07e-06	0	2.63e-09	0	5.07e-08	1.04e-07	5.03e-07	4.81e-10	0	0	0	1.86e-07	2.08e-08	2.06e-08	1.04e-06	6.05e-07
FB2015001337	1.91e-07	1.78e-07	0	0	2.37e-08	0	0	0	2.94e-08	6.76e-09	1.68e-07	9.75e-11	0	8.38e-07	8.33e-07	0	0	0	7.86e-09	0	0	9.24e-08	0	3.31e-07	1.55e-07	0	0	0	0	2.5e-07	1.62e-07	1.16e-09	1.21e-09	4.32e-07	7.13e-07	0	0	2.97e-10	6.97e-10	3.06e-08	1.17e-05	4.05e-06	4.13e-06	6.98e-06	0	1.13e-07	1.63e-07	0	0
FB2015001343	4.73e-07	5.16e-07	5.57e-10	0	1.33e-05	2.28e-09	0	2.93e-06	7.47e-10	6.52e-06	9.61e-06	1.18e-07	9.6e-08	3.63e-07	6.94e-07	0	1.14e-08	1.47e-08	2.46e-09	0	1.47e-08	0	1.94e-10	6.1e-07	0	0	0	0	8.09e-09	1.62e-07	5.13e-07	5.06e-08	9.22e-08	3.64e-07	8.37e-08	0	0	0	0	3.01e-06	7e-07	6.62e-06	9.66e-07	2.06e-07	0	3.98e-09	3.51e-07	1.16e-06	6.26e-07
FB2015001346	4.92e-09	1.61e-07	1.57e-05	0	3.33e-06	4.03e-09	0	1.75e-09	2.02e-05	1.12e-08	1.7e-05	1.98e-08	9.03e-09	3.3e-07	3.27e-07	0	9.16e-09	5.14e-09	0	0	1.84e-08	6.22e-08	0	6.44e-07	0	3.54e-10	0	0	0	0	0	0	0	1.86e-06	0	0	0	0	0	0	1.89e-09	0	0	0	3.07e-08	1.71e-07	8.46e-08	0	0
FB2015001352	1.92e-08	6.71e-07	0	0	7.82e-06	2.47e-08	0	9.55e-11	0	7.94e-10	4.19e-05	0	0	0	4.61e-10	0	2.71e-07	6.61e-07	0	0	9.34e-08	0	0	9.77e-09	0	0	0	0	3.8e-09	0	0	0	0	0	0	0	0	4.48e-08	0	0	3.77e-10	0	0	0	9.82e-07	0	1.22e-07	0	0
FB2015001355	1.84e-08	8.08e-07	0	0	2.41e-05	1.21e-06	0	3.77e-07	0	2.19e-06	1.56e-05	0	0	1.53e-06	1.51e-06	0	1.58e-08	4.18e-08	5.86e-08	2.79e-08	5.43e-08	0	0	1.02e-06	4.89e-08	0	0	0	1.04e-07	0	0	0	0	2.41e-06	5.41e-10	0	0	3.14e-09	0	3.84e-06	2.9e-09	0	0	0	3.34e-08	1.14e-07	9.38e-09	0	0
FB2015001358	0	0	0	0	9.7e-06	7.82e-10	0	0	0	0	5.15e-05	0	0	0	0	0	1.09e-07	3.08e-07	0	0	1.49e-06	0	0	1.01e-06	0	3.3e-10	0	0	2.09e-07	0	0	0	0	5.01e-06	0	0	3.27e-09	6.9e-09	0	2.03e-07	3.71e-09	0	0	0	1.6e-06	0	9.74e-09	0	0
FB2015001370	0	9.87e-09	0	0	2.98e-06	0	0	0	0	3.46e-06	1.51e-05	1.94e-08	1.01e-08	9e-07	8.24e-07	0	4.29e-08	1.7e-08	0	0	2.28e-09	0	0	1.31e-06	0	3.61e-08	0	0	4.11e-08	1.06e-06	5.38e-09	0	0	4.45e-07	0	0	0	2.24e-08	0	2.18e-08	2.04e-05	4.88e-08	3.54e-08	4.85e-07	1.15e-08	3.74e-08	1.71e-07	0	0
FB2015001373	5.1e-09	2.82e-07	0	0	1.16e-05	1.98e-08	0	1.36e-10	0	1.9e-05	5.8e-05	1.23e-07	6.61e-08	0	0	0	4.17e-07	7.96e-07	0	0	1.09e-08	0	0	0	0	0	0	0	1.18e-06	0	0	0	0	0	0	0	0	0	0	0	7.17e-10	0	0	0	2.56e-06	0	1.92e-07	2.64e-06	1.43e-06
FB2015001376	1.78e-08	4.96e-07	0	0	4.08e-06	2.74e-08	0	1.11e-07	0	2.72e-05	2.12e-05	2.54e-07	1.56e-07	9.3e-08	1.54e-07	1.7e-09	6.36e-08	1.21e-07	3.88e-07	2.15e-07	2.74e-07	0	0	3.45e-07	0	0	0	0	5.83e-07	0	0	2.95e-10	7.87e-08	9.92e-07	2.32e-06	0	0	4.68e-09	0	1.07e-06	7.09e-10	0	0	0	5.18e-07	3.99e-08	1.14e-07	0	0
FB2015001388	0	5.63e-08	0	0	1.4e-06	3.3e-10	0	4.6e-07	0	2.04e-06	7.34e-06	2.31e-07	1.5e-07	7.45e-08	2.25e-07	0	1.62e-09	5.62e-10	1.17e-10	0	1.04e-09	0	4.84e-06	8.68e-06	2.1e-10	0	0	0	4.41e-10	4e-08	4.13e-07	1.78e-07	2.32e-09	3.81e-06	3.32e-09	0	0	4.22e-10	0	2.32e-07	5.97e-10	0	0	0	1.86e-08	3.45e-08	7.67e-07	0	0
FB2015001394	0	0	0	0	1.09e-06	8.64e-09	8.33e-07	1.61e-07	4.04e-10	1.7e-09	7.64e-07	0	0	3.9e-07	3.43e-07	4.62e-07	0	6.55e-07	1.13e-08	9.42e-09	1.01e-08	0	0	3.85e-06	0	2.48e-06	1.75e-07	1.26e-07	5.28e-07	0	0	1.25e-09	9.98e-09	2.39e-06	3.71e-09	6.95e-07	3.32e-07	7.73e-10	1.16e-07	1.12e-09	0	3.58e-10	0	0	1.16e-06	0	1.71e-07	0	0
FB2015001418	5.63e-08	2.72e-07	3.15e-06	0	7.04e-07	3.46e-07	2.03e-06	1.27e-08	2.29e-06	6.38e-06	4.52e-06	8.8e-07	5.33e-07	1.94e-06	2.5e-06	0	0	6.27e-08	1.23e-08	0	0	1.61e-07	0	4.47e-07	0	0	0	0	1.26e-07	6.66e-07	1.58e-08	9.79e-07	3.25e-06	3.76e-07	2.82e-06	0	0	0	0	1.49e-06	2.37e-07	2.55e-06	8.84e-07	9.67e-08	0	4.7e-08	2.84e-08	0	0
FB2015001421	0	0	1.39e-09	5.9e-09	1.04e-05	2.59e-07	0	2.14e-06	2.75e-09	4.47e-06	1.67e-05	0	0	1.43e-06	1.29e-06	0	8.94e-08	6.77e-08	2.01e-08	1.08e-08	0	0	1.97e-09	5.56e-07	3.42e-08	0	0	0	8.13e-08	0	0	0	7.03e-10	0	1.9e-10	0	0	0	0	7.59e-11	5.61e-08	2.41e-09	3.55e-09	4.02e-09	3.85e-08	1.35e-07	1.44e-08	0	0
FB2015001424	0	0	0	5.2e-09	1.36e-05	2.78e-08	0	1.46e-06	0	0	4.18e-05	1.02e-07	6.64e-08	8.88e-07	1.51e-06	0	3.45e-09	1.05e-07	6.04e-08	5.18e-08	3.71e-09	0	0	2.32e-07	0	0	0	0	7.89e-09	0	0	3.01e-09	1.48e-10	3.13e-06	3.01e-09	0	0	0	0	1.44e-06	0	0	0	0	3.64e-08	1.68e-07	7.55e-08	0	0
FB2015001430	0	0	0	0	3.73e-05	4.68e-06	0	2.12e-10	0	0	2.49e-05	1.98e-06	1.49e-06	1.58e-06	1.47e-06	0	5.29e-09	4.21e-08	0	0	0	0	0	5.69e-06	2.25e-10	0	0	0	4.25e-06	0	0	0	0	9.13e-07	2.24e-08	1.41e-10	1.62e-09	5.94e-09	0	0	0	0	0	0	3.81e-07	1.11e-08	1.33e-07	0	0
FB2015001433	0	6.23e-09	0	4.21e-06	6.01e-06	1.15e-07	0	1.58e-07	1.43e-06	3.86e-09	7.55e-06	3.5e-07	2.51e-07	1.62e-07	1.95e-07	5.07e-09	0	5.04e-08	4.89e-08	1.23e-08	0	0	6.17e-09	9.14e-07	0	3.89e-08	2.58e-08	4.19e-08	6.83e-08	0	0	5.68e-11	5.81e-08	8.57e-07	3.87e-06	1.94e-07	5.69e-08	0	0	6.27e-07	6.15e-10	0	0	0	8.88e-10	4.36e-07	4.32e-07	4.85e-07	2.86e-07
FB2015001445	1.25e-06	1.22e-06	0	0	2.79e-06	1.8e-08	8.04e-07	2.95e-06	0	2.71e-09	5.64e-06	8.9e-10	0	9.18e-08	7.66e-08	0	1.86e-07	2.71e-07	2.02e-08	0	9.14e-08	0	0	1.41e-06	9.8e-10	0	0	0	1.25e-07	5.78e-08	4.91e-07	0	0	5.05e-07	1.08e-06	0	0	9.03e-09	0	8.49e-07	1.16e-10	0	0	0	3.83e-07	1.64e-06	1.52e-07	0	0
FB2015001448	0	2.94e-08	0	0	2.62e-07	0	5.76e-08	2.71e-08	1.85e-06	6.08e-07	1.11e-06	0	0	4.21e-07	6.7e-07	0	0	0	0	0	0	0	3.87e-07	4.85e-07	0	0	0	9.18e-08	0	3.06e-08	2.43e-07	2.88e-10	1.33e-06	1.38e-07	5.67e-07	0	0	0	0	4.2e-07	1.8e-05	1.04e-05	6.67e-06	5.17e-06	0	5.58e-08	2.72e-08	6.12e-07	1.85e-07
FB2015001451	0	1.73e-08	5.76e-06	0	1.82e-06	2.16e-08	1.42e-06	0	5.07e-07	9.55e-07	9.09e-06	3.6e-09	0	8.03e-08	7.64e-07	1.61e-08	8.78e-11	4.89e-09	0	0	8.31e-09	0	0	2.03e-07	0	2.1e-10	0	0	2.66e-08	0	0	0	7.59e-07	3.83e-07	0	0	3.04e-09	0	0	0	4.25e-05	9.94e-08	1.17e-05	2.2e-06	1.76e-07	4.37e-08	2.6e-07	0	0
FB2015001454	3.67e-09	5.72e-08	1.13e-09	0	3.3e-07	4.92e-07	0	6.51e-07	4.45e-09	1.66e-06	1.62e-06	0	0	3.81e-07	7.41e-07	0	1.1e-08	1.72e-08	8.53e-07	5.27e-07	0	1.01e-07	5.22e-07	1.68e-06	4.12e-07	0	0	0	3.88e-08	0	0	3.28e-10	0	3.29e-07	3.33e-07	0	0	0	3.29e-06	1.87e-07	2.59e-08	1.65e-08	1.21e-08	1.71e-09	0	1.66e-07	1.22e-07	0	0
FB2015001463	1.02e-08	2.68e-08	4.36e-06	0	2.61e-07	3.75e-07	0	4.89e-09	8.84e-06	1.23e-08	1.43e-06	0	0	9.05e-07	8.91e-07	2.57e-09	3.67e-11	7.67e-09	0	0	1.05e-09	0	0	3.88e-07	0	9.26e-09	2.17e-09	2.66e-08	6.65e-07	0	0	0	3.79e-10	8.32e-08	3.31e-07	7.8e-08	2.67e-08	8.13e-10	0	2.06e-07	3.69e-06	4.06e-05	1.6e-05	1.6e-06	2.76e-08	4.47e-08	2.05e-07	1.51e-06	8.29e-07
FB2015001466	1.24e-05	1.19e-05	0	0	2.7e-06	2.04e-06	0	1.59e-08	7.38e-06	1.66e-05	1.31e-05	0	0	8.54e-07	1.21e-06	0	4.29e-08	8.7e-08	1.71e-08	0	8.07e-09	0	0	3.11e-06	0	0	0	0	7.14e-10	0	0	0	0	6.12e-06	0	0	0	3.7e-09	0	1.68e-06	4.32e-09	0	7.26e-10	1.08e-09	0	8.13e-09	2.77e-08	0	0
FB2015001472	4.45e-10	9.36e-10	9.87e-10	0	1.86e-05	6.79e-09	0	1.2e-07	1.62e-09	9.45e-09	1.2e-05	3.3e-07	2.25e-07	2e-08	1.5e-06	1.1e-07	4.73e-08	5.76e-08	0	0	3.77e-08	0	0	4.31e-07	1.25e-09	4.1e-06	5.98e-08	9.75e-08	1.17e-06	0	0	0	0	7.22e-07	1.14e-11	1.33e-06	1.96e-07	0	0	0	2.82e-08	1.96e-09	5.05e-09	1.37e-09	1.33e-06	6.37e-08	8.49e-07	0	0
FB2015001480	3.49e-07	3.51e-07	1.52e-07	0	1.5e-06	0	7.8e-11	8.19e-08	1.57e-10	0	8.11e-06	0	0	2.36e-07	2.89e-07	2.44e-09	6.22e-10	1.6e-08	4.14e-08	0	0	9e-09	1e-07	2.6e-07	2.57e-07	2.98e-07	3.83e-08	1.12e-08	1.94e-07	2.71e-07	3.08e-07	1.07e-07	9.97e-08	2.59e-08	1.61e-06	3.74e-07	8.39e-07	0	1.26e-06	1.73e-06	3.41e-06	6.73e-07	1.15e-06	7.4e-07	0	2.91e-07	0	0	0
FB2015001489	0	0	1.66e-07	3.54e-09	8.16e-08	0	0	0	3.23e-07	0	1.83e-07	0	0	1.83e-07	2.93e-07	0	0	0	2.19e-08	6.91e-09	0	1.2e-08	1.41e-06	1.8e-07	6.07e-08	0	0	0	8.01e-08	3.24e-08	2.37e-07	1.12e-07	1.04e-08	5.23e-08	2.91e-08	0	0	0	8.76e-07	8.34e-07	3.11e-05	6.29e-06	4.95e-06	8.13e-06	0	6.58e-08	4.29e-08	0	0
FB2015001492	3.2e-10	1.01e-08	6.69e-08	1.93e-06	9.38e-08	2.62e-08	0	0	3.3e-06	6.78e-08	4.52e-07	1.01e-09	0	2.54e-07	2.6e-07	0	0	0	2.2e-08	7.78e-09	0	1.7e-08	0	3.75e-07	0	0	0	0	0	0	0	0	1.14e-08	5.79e-08	2.75e-07	0	0	0	0	8.35e-08	3.89e-05	3.47e-06	7.61e-06	3.79e-06	4.5e-09	8.03e-09	3.04e-08	0	0
FB2015001495	9.37e-09	5.24e-07	0	3e-10	8.45e-06	2.6e-09	2.1e-10	2.27e-08	1.29e-09	3.83e-08	3.57e-05	4.25e-09	0	8.17e-07	9.83e-07	0	8.52e-09	1.03e-08	3.51e-08	9.58e-09	6.95e-10	0	5.62e-09	6.72e-07	0	2.88e-08	3.77e-09	0	1.8e-09	0	0	9.09e-10	2.53e-09	9.95e-07	7.8e-07	1.08e-08	1.64e-09	0	0	2.04e-06	5.87e-09	8.52e-10	1.66e-09	0	0	1.06e-08	1.86e-09	0	0
FB2015001504	1.83e-08	9.47e-07	0	8.32e-06	1.01e-05	1.07e-06	2.86e-06	2.18e-08	3.8e-10	0	1.68e-05	2.46e-09	0	3.67e-07	6.1e-07	0	8.2e-08	2.62e-07	0	0	4.62e-09	0	0	5.6e-07	0	8.33e-08	1.48e-08	8.49e-09	2.86e-08	0	0	0	0	2.39e-07	0	8.87e-09	0	5.31e-08	0	1.03e-06	5.37e-09	5.4e-10	8.16e-10	1.4e-09	1.15e-06	4.22e-09	1.92e-07	0	0
FB2015001510	0	0	9.88e-10	0	6.05e-08	2.98e-08	1.68e-08	1.27e-06	1.85e-08	4.57e-08	2.22e-07	0	0	2.82e-07	4.74e-07	0	0	0	1.08e-09	0	0	4.45e-08	2.03e-08	2.95e-07	7.27e-08	3.88e-08	9.38e-09	1.19e-08	3.77e-08	1.3e-07	1.47e-09	1.83e-09	9.14e-07	9.04e-08	3.47e-07	2.25e-08	3.45e-08	0	0	1.01e-06	8.17e-07	5.05e-07	8.25e-07	7.81e-07	0	5.97e-08	2.77e-07	0	0
FB2015001519	2.52e-09	1.12e-07	0	0	2.16e-06	0	2.21e-06	2.2e-07	5.67e-10	0	1.1e-05	0	0	7.63e-07	6.77e-07	7.78e-09	3.31e-08	9.34e-08	1.52e-09	0	1.31e-08	0	5.57e-07	9.88e-08	3.07e-07	7.38e-08	1.12e-08	0	2.47e-08	0	0	0	8.79e-10	1.34e-07	1.81e-06	3.95e-10	0	0	0	2.04e-06	3.73e-06	5.57e-09	1.44e-08	5.25e-08	1.45e-07	7.71e-08	0	0	0
FB2015001534	1.51e-08	5.8e-07	0	0	4.92e-06	2.34e-08	0	1.84e-06	1.67e-10	9.16e-10	2.49e-05	1.87e-10	0	1.39e-06	1.47e-06	0	8.14e-09	1.06e-07	6.86e-09	0	7.23e-08	5.76e-08	0	7.41e-06	0	1.19e-09	0	0	5.1e-08	3.1e-09	6.35e-08	0	0	2.84e-07	6.59e-07	1.8e-09	3.7e-09	2.97e-09	0	1.12e-06	1.23e-08	3.52e-09	5.19e-09	2.46e-10	8.39e-10	6.88e-07	1.3e-07	6.98e-07	3.95e-07
FB2015001546	6.47e-08	5.85e-08	0	0	1.69e-07	7.58e-10	1.01e-08	2.93e-07	3.42e-08	2.07e-08	5.26e-07	1.84e-08	5.43e-09	6.12e-07	8.97e-07	0	2.83e-09	1.7e-09	4.86e-10	0	2.79e-08	3.32e-08	0	3.36e-07	2.55e-07	7.9e-09	0	4.48e-09	3.94e-08	0	0	3.57e-07	1.84e-07	1.15e-07	7.06e-07	0	0	0	0	3.76e-07	1.21e-05	9.12e-06	6.75e-06	6.72e-06	0	1.39e-08	2.41e-07	2.63e-06	1.69e-06
FB2015001555	3.76e-07	4.66e-07	0	5.75e-06	2.67e-06	1.83e-09	0	5.91e-07	1.23e-05	1.82e-05	1.41e-05	1.22e-09	0	2.21e-07	5.01e-07	0	2.19e-09	1.55e-09	2.52e-07	1.94e-07	2.53e-09	3.99e-08	2.06e-06	4.31e-07	1.32e-07	1.11e-09	0	1.22e-09	0	0	0	4.45e-07	9.31e-07	1.55e-07	2.16e-07	0	0	0	0	2.5e-06	1.34e-08	2.53e-09	2.63e-09	1.5e-09	2.41e-08	1.22e-08	1.82e-07	0	0
FB2015001567	9.48e-10	3.88e-09	1.67e-06	0	4.68e-07	1.93e-08	1.43e-07	6.42e-09	2.87e-06	8.7e-09	2.25e-06	5.72e-08	2.57e-08	2.27e-07	7e-07	0	3.09e-11	2.01e-11	0	0	0	1.08e-08	6.28e-08	1.76e-07	9e-08	0	0	0	3.25e-08	0	0	3.54e-07	4.87e-07	3.54e-07	6.03e-07	0	0	0	4.22e-08	2.76e-07	4.59e-05	1.37e-07	4.08e-06	3.03e-06	0	5.02e-09	1.93e-07	1.93e-06	9.84e-07
FB2015001573	8.09e-09	1.21e-07	0	0	9.25e-06	4.72e-06	0	3.36e-09	8.72e-10	1.1e-08	3.66e-05	2.33e-07	1.87e-07	8.48e-07	2.71e-06	0	8.58e-09	3.73e-09	0	0	1.12e-09	4e-07	8.67e-12	1.32e-05	1.17e-09	0	0	0	3.27e-07	0	0	0	4.35e-09	6.74e-06	2.35e-09	0	0	1.3e-08	0	1.96e-07	8.68e-09	2.04e-09	2.38e-09	0	1.31e-07	4.19e-07	1.79e-07	4.36e-06	2.49e-06
FB2015001579	5.74e-06	5.51e-06	0	0	3.6e-06	2.13e-06	0	5.07e-07	2.43e-10	1.18e-09	1.78e-05	0	0	9.92e-07	1.44e-06	0	0	1.45e-08	0	0	0	1.22e-08	3.07e-06	2.85e-06	1.6e-07	0	0	0	0	0	0	2.53e-09	4.21e-06	3.36e-07	6.69e-07	0	0	0	0	8.23e-07	9.44e-09	2.08e-09	1.8e-09	3.48e-09	0	2.9e-08	3.37e-08	0	0
FB2015001585	1.11e-10	0	1.1e-09	0	1.08e-05	1.74e-08	1.43e-10	8.53e-08	3.41e-09	7.04e-07	4.14e-05	8.08e-08	6.32e-08	1.85e-06	1.65e-06	1.25e-06	6.99e-08	3.18e-07	0	0	1.52e-07	0	0	1.02e-05	0	2.32e-08	4.46e-09	2.08e-09	1.7e-06	0	0	0	2.28e-10	9.93e-07	2.78e-10	3.17e-07	1e-07	0	0	0	1.24e-08	7.77e-09	4.55e-09	2.34e-09	1.68e-07	5.35e-09	1.63e-07	0	0
FB2015001588	6.41e-09	4.3e-08	5.94e-06	7.61e-10	1.13e-06	2.4e-07	0	3.56e-08	1.08e-05	3.41e-08	1.59e-06	0	0	6.59e-07	6.18e-07	6.89e-08	0	2.3e-09	2.03e-10	0	0	3.9e-08	4.91e-07	5.49e-07	0	0	0	0	1.51e-08	0	4.25e-09	1.07e-07	3.42e-07	8.23e-08	2.98e-06	0	0	0	0	6.36e-07	2.48e-06	2.88e-05	1.6e-05	2.11e-06	0	8.76e-08	1.79e-07	0	0
FB2015001591	1.14e-08	3.75e-07	0	0	8.54e-06	3.65e-07	0	4.63e-08	4.33e-10	2.25e-09	4.43e-05	0	0	1.29e-06	1.19e-06	0	1.14e-09	1.1e-07	2.1e-07	1.12e-07	2.2e-09	0	0	2.78e-06	0	5.49e-10	0	0	5.02e-08	0	0	4.58e-11	1.62e-09	5.63e-06	1.05e-07	4.77e-09	2.77e-09	5.82e-10	0	2.11e-07	2.67e-08	1.01e-08	7.78e-09	5.65e-09	2.46e-06	1.11e-07	2.31e-07	3.09e-06	1.82e-06
FB2015001603	0	4.87e-09	0	0	1.49e-06	3.06e-09	0	1.19e-08	1.32e-09	1.44e-07	7.67e-06	4.84e-08	3.35e-08	6.61e-07	1.13e-06	7.75e-08	0	1.28e-09	0	0	0	0	0	6.72e-06	0	1.06e-08	1.16e-08	3.61e-09	5.71e-08	0	0	1.94e-09	2.55e-06	6.92e-07	8.12e-07	2.64e-08	9.74e-09	0	0	2.05e-07	2.76e-05	1.4e-05	1.12e-05	3.52e-06	0	2.96e-09	4.29e-07	2.54e-06	1.45e-06
FB2015001615	1.03e-06	1.01e-06	6.45e-06	0	1.17e-06	4.14e-09	0	9.96e-09	3.11e-09	7e-06	5.79e-06	3.26e-09	0	4.9e-07	9.38e-07	0	1.17e-08	4.68e-08	0	0	4.8e-08	0	0	1.04e-07	0	0	0	0	5.23e-08	0	0	2.57e-07	6.6e-07	1.48e-07	7.86e-07	0	0	0	0	1.29e-06	2.33e-06	2.48e-05	1.34e-05	6.58e-07	0	5.06e-08	3.81e-08	2.37e-09	0
FB2015001618	8.5e-10	3.8e-08	0	0	2.09e-06	6.41e-09	1.3e-09	2.76e-09	5.38e-09	3.71e-08	7.63e-06	0	0	1.45e-07	3.89e-07	6.24e-10	0	0	0	0	0	1.4e-08	0	4.59e-07	0	3.07e-10	0	0	5.26e-08	4.12e-08	2.48e-07	1.09e-07	7.06e-07	5.83e-08	4.34e-07	0	0	0	0	3e-07	3.16e-05	4.87e-06	1.03e-05	1.48e-05	0	2.26e-07	2.06e-08	1.9e-06	1.08e-06
FB2015001621	2.58e-09	5.64e-09	0	3.29e-10	4.03e-07	1.53e-09	1.27e-08	1.57e-08	9.54e-06	2.3e-07	2.02e-06	0	0	2.44e-07	2.53e-07	0	0	8.78e-09	0	0	0	0	0	9.81e-08	2.94e-08	5.72e-09	7.79e-09	3.41e-08	2.58e-09	0	0	1.83e-10	2.61e-08	4.36e-08	1.49e-07	1.54e-09	2.72e-09	0	5.82e-07	5.96e-07	3.78e-05	2.83e-07	2.4e-06	4.65e-06	1.06e-10	9.29e-08	4.24e-08	0	0
FB2015001624	8.64e-07	7.94e-07	0	0	7.88e-06	4.38e-08	3.18e-06	1.55e-06	2.47e-10	5.32e-05	3.93e-05	1.24e-08	4.61e-09	2.21e-07	4.16e-07	0	4.47e-08	1.29e-07	2.48e-08	2.78e-09	5.35e-09	0	0	2.21e-06	0	0	0	0	1.44e-08	0	0	0	0	3.02e-07	0	0	0	6.3e-09	0	0	5.31e-09	3.82e-10	8.55e-10	2.56e-10	5e-08	5.27e-08	2.13e-08	0	0
FB2015001642	1.13e-08	5.35e-07	0	0	1.48e-05	2.45e-06	8.33e-09	4.39e-07	1.26e-10	3.14e-06	4.84e-05	0	0	2.34e-07	2.35e-07	2.64e-10	4.73e-08	5.51e-07	2.72e-08	1.35e-09	4.74e-09	0	0	4.12e-08	0	0	0	0	9.94e-08	0	0	0	0	8.48e-07	0	0	0	1.03e-08	0	0	4.4e-09	7.46e-10	2.06e-10	4.8e-10	5.09e-08	1.09e-07	1.25e-07	0	0
FB2015001651	0	0	1.83e-10	0	9.13e-10	2.74e-09	4.96e-10	5.05e-05	4.28e-10	2.84e-10	1.09e-08	0	0	5.22e-10	6.47e-10	7.96e-10	4.59e-07	4.24e-06	0	0	7.29e-10	0	0	1.83e-06	0	0	0	0	2.76e-07	3.99e-10	0	0	7.04e-10	1.99e-06	8.69e-10	0	1.21e-09	0	0	2.07e-10	3.04e-08	4.11e-09	6.7e-09	1.02e-08	1.29e-07	1.25e-10	2.56e-08	3.1e-10	0
FB2015001653	0	2.34e-08	3.42e-09	3.14e-10	1.85e-06	2.06e-09	1.16e-10	1.41e-09	9.75e-06	3e-09	9.22e-06	4.85e-07	3.8e-07	4.68e-07	5.13e-07	0	2.64e-09	9.3e-09	2.12e-10	0	0	3.31e-07	1.22e-11	1.04e-06	2.63e-08	3.63e-09	2.18e-10	2.49e-10	4.21e-06	5.19e-07	2.77e-09	2.26e-07	1.42e-07	3.89e-07	2.73e-06	1.36e-08	5.34e-09	1.61e-08	0	0	2.28e-08	0	2.3e-09	1.21e-10	1.64e-08	3.4e-08	1.02e-07	1.28e-07	7e-08
FB2015001660	3.26e-09	5.82e-09	3.87e-06	1.13e-10	9.93e-07	2.7e-08	8.79e-07	1.77e-09	2.52e-06	7.05e-07	5.21e-06	4.21e-08	1.49e-08	1.85e-07	1.12e-06	2.12e-09	0	0	6.82e-08	7.22e-08	7.87e-09	6.45e-08	1.94e-06	1.12e-07	7.08e-09	7.13e-09	0	8.17e-10	2.5e-10	0	0	1.92e-08	9.55e-07	2.16e-07	3.46e-07	3.22e-08	4.18e-09	0	0	4.28e-07	2.71e-05	1.46e-06	5.96e-06	4.12e-06	0	1.22e-08	2.4e-08	1.53e-06	8.85e-07
FB2015001663	0	6.71e-10	0	6.32e-10	5.88e-06	1.89e-08	7.4e-06	3.68e-07	2.15e-09	9.82e-09	3.04e-05	2.24e-08	1.3e-08	2.46e-07	4.2e-07	1.39e-09	7.38e-09	1.51e-07	0	0	1.51e-08	0	0	5.92e-06	0	1.05e-07	3.95e-08	1.15e-08	7.4e-08	0	0	0	1.18e-09	1.72e-07	1.37e-10	7.53e-08	4.36e-08	9.25e-10	6.16e-07	0	8.17e-09	2.33e-09	1.54e-09	0	1.01e-08	8.32e-08	5.38e-09	1.57e-06	8.93e-07
FB2015001672	0	3.37e-10	0	7.24e-09	6.96e-06	1.15e-08	0	2.11e-06	8.37e-09	9.54e-10	3.55e-05	3.88e-08	2.13e-08	8.03e-07	8.46e-07	0	0	9.36e-09	4e-09	0	1.7e-08	0	6.88e-08	1.08e-06	3.24e-10	0	0	0	4.06e-06	0	0	2.04e-10	1.34e-06	5.35e-07	2.51e-06	0	3.97e-10	0	0	2.35e-07	1.06e-08	1.7e-10	4.96e-10	1.74e-10	4.42e-08	1.09e-08	9.2e-08	6.9e-09	0
FB2015001678	9.35e-07	9.14e-07	0	3.87e-05	2.68e-06	4.97e-09	0	3.98e-09	2.66e-06	0	1.38e-05	1.34e-06	1.06e-06	1.26e-06	1.2e-06	0	6.39e-09	1.43e-08	0	0	8.93e-10	0	0	2.9e-06	5.37e-10	8.53e-08	1.34e-08	5.09e-09	1.45e-08	0	0	0	1.7e-10	7.85e-06	2.22e-10	0	0	8.27e-09	3.9e-06	5.52e-08	2.09e-08	3.96e-09	4.91e-09	0	1.08e-06	0	5.73e-07	0	0
FB2015001687	0	0	0	7.56e-10	8.7e-09	2.36e-09	0	2.39e-07	2.22e-08	4.99e-06	4.02e-08	0	0	4.84e-06	4.52e-06	0	1.96e-08	3.89e-07	0	0	7.39e-08	0	0	7.68e-06	5.89e-09	0	0	0	1.49e-06	0	0	0	7.21e-10	1.61e-10	1.43e-09	0	0	5.71e-07	0	0	2.5e-08	9.84e-09	5.08e-09	3.57e-10	2.46e-05	4.52e-08	1.68e-07	0	0
FB2015001690	0	3.13e-09	2.02e-07	3.84e-09	2.35e-07	6.22e-07	0	8.29e-08	4.48e-06	3.17e-10	8.75e-07	0	0	2.46e-07	3.4e-07	0	0	2.03e-10	1.76e-09	0	0	6.82e-09	2.19e-07	4.04e-07	4.15e-08	8.26e-10	1.51e-09	1.04e-08	5.03e-07	1.31e-07	2.11e-09	0	1.3e-06	2.13e-07	4.93e-07	2.52e-09	4.91e-10	0	0	9.06e-07	2.05e-05	1.69e-05	9.4e-06	3.37e-06	9.59e-10	6.21e-08	1e-07	0	0
FB2015001713	7.82e-11	5.46e-08	0	2.47e-10	3.35e-06	8.68e-10	0	0	9.61e-09	0	1.67e-05	4.37e-09	1.39e-10	4.42e-07	4.49e-07	0	2.12e-09	5.97e-08	0	0	0	0	0	8.55e-07	0	0	0	0	1.75e-06	0	0	0	1.05e-06	7.41e-07	2.47e-06	0	0	4.64e-09	0	0	2.84e-05	2.9e-08	1.46e-06	1.42e-06	1.2e-07	7.23e-08	6.27e-07	2e-06	1.1e-06
FB2015001716	0	0	0	1.35e-09	6.1e-08	0	2.55e-09	0	1.58e-06	0	4.13e-07	5.61e-09	3.06e-10	4.05e-08	4.89e-08	1.25e-07	0	0	0	0	0	0	0	1.49e-07	0	8.58e-07	3.87e-07	3.66e-08	5e-08	0	0	1.72e-09	6.02e-10	1.71e-07	2.62e-07	1.01e-06	1.02e-06	0	6.17e-07	0	4.58e-05	9.11e-08	9.57e-06	3.04e-06	3.37e-07	1.15e-08	0	0	0
FB2015001731	1.85e-06	1.86e-06	0	1.75e-09	7.8e-07	4.82e-09	0	2.89e-07	2.06e-05	1.62e-06	4.03e-06	0	0	1.36e-06	1.28e-06	0	2.92e-08	7.37e-08	3.97e-08	5.22e-09	1.43e-08	0	0	1.1e-06	0	0	0	0	2.54e-06	0	0	4.87e-11	3.03e-09	3.11e-06	1.45e-08	0	0	0	5.25e-06	5.24e-07	1.15e-08	4.59e-11	0	0	2.48e-08	1.55e-07	2.22e-08	0	0
FB2015001734	4.22e-09	3.52e-07	0	4.38e-09	2.27e-06	7.41e-10	0	0	5.15e-05	2.6e-07	1.23e-05	0	0	1.13e-06	1.04e-06	0	2.7e-09	8.25e-09	0	0	0	0	0	3.14e-07	0	0	0	0	9.95e-08	0	0	0	2.4e-09	1.6e-07	7.49e-10	0	0	6.33e-09	1.16e-09	0	6.81e-09	0	3.97e-10	0	1.98e-08	2.07e-08	2.91e-07	0	0
FB2015001743	1.59e-08	3.78e-07	0	1.27e-10	2.13e-06	1.01e-06	0	4.73e-07	1.02e-08	5.19e-06	1.12e-05	6.1e-08	5.24e-08	5.71e-07	5.26e-07	0	1.1e-08	3.31e-09	4.48e-10	0	0	2.42e-09	1.21e-08	9.44e-07	1.06e-07	0	0	0	5.84e-08	3.79e-08	3.55e-07	0	1.03e-06	4.38e-07	1.36e-06	3.46e-09	0	0	3.21e-06	1.72e-06	1.27e-08	0	0	0	2.23e-10	5.95e-08	1.05e-06	4.86e-07	2.89e-07
FB2015001746	2.32e-09	1.64e-07	0	1.95e-09	1.15e-05	1.43e-08	0	2.76e-07	1.02e-08	2.21e-05	3.72e-05	3.48e-09	0	4.95e-07	1.33e-06	0	6.58e-09	1.47e-08	1.17e-09	0	0	2.96e-08	0	1.62e-06	0	0	0	0	2.23e-08	0	0	1.07e-09	6.39e-10	1.4e-06	5.67e-10	0	0	0	0	1.84e-06	4.9e-08	1.22e-10	5.9e-10	0	0	1.26e-07	3.26e-09	0	0
FB2015001749	0	3.45e-09	0	7.25e-10	2.19e-06	1.95e-06	0	3.41e-07	8.77e-09	5.7e-07	7.47e-06	3.83e-08	1.6e-08	1.22e-06	2.2e-06	0	1.04e-08	5.42e-08	6.46e-08	1.57e-08	0	6.85e-07	0	1.99e-06	1.64e-07	0	0	0	8.73e-08	0	0	0	0	4.14e-06	3.59e-10	0	0	2.37e-08	0	9.16e-08	3.54e-06	3.66e-09	1.1e-07	7.24e-08	2.41e-08	3.79e-08	3.83e-07	0	0
FB2015001766	5.3e-09	4.34e-07	0	3.39e-09	7.12e-06	4.13e-06	0	8.48e-08	1.94e-05	4.34e-10	2.65e-05	7.81e-08	5.1e-08	6.44e-07	5.97e-07	0	1.29e-08	3.55e-08	0	0	0	0	0	6.33e-07	0	2.57e-08	2.15e-09	0	1.74e-07	0	0	0	1.48e-09	2.82e-07	3.58e-07	1.67e-08	2.46e-09	0	0	2.35e-06	7.31e-09	0	1.87e-10	0	1.57e-09	1.47e-07	4.57e-08	0	0
FB2015001772	0	0	9.67e-07	1.57e-09	1.88e-06	4.4e-07	0	4.51e-07	4.58e-06	1.32e-06	3.93e-06	1.15e-07	1.03e-07	5.95e-07	6.97e-07	0	1.47e-08	4.65e-08	8.1e-09	1.39e-09	0	0	5.84e-06	1.21e-06	0	0	0	0	0	0	0	0	2.16e-06	6.21e-07	1.32e-06	0	0	0	0	6.06e-07	5.27e-06	1.15e-08	3.38e-08	1.01e-07	3.18e-10	3.22e-08	5.03e-08	0	0
FB2015001781	6.3e-09	2.01e-07	0	1.45e-10	8.5e-06	4.58e-06	0	4.72e-08	0	1.75e-05	4.21e-05	0	0	1.18e-06	1.21e-06	0	1.1e-07	2.52e-07	0	0	0	0	4.61e-09	4.24e-06	2.8e-08	0	2.06e-09	0	2.03e-07	0	0	0	0	7.27e-07	0	0	3.86e-09	0	0	8.89e-07	3.05e-08	2.18e-09	1.83e-09	1.3e-09	2.06e-06	3.13e-06	1.39e-07	0	0
FB2015001783	8.85e-07	1.26e-06	0	0	4.35e-06	4.89e-06	0	4e-08	8.83e-09	7.49e-10	2.15e-05	2.47e-08	1.39e-08	2e-06	1.98e-06	0	2.72e-09	1.66e-08	2.49e-09	0	0	0	1.78e-10	1.08e-06	0	0	0	0	7.52e-09	0	0	5.73e-10	2.63e-09	9.23e-07	2.35e-06	0	0	0	0	6.17e-08	0	3.02e-10	0	0	2.46e-10	6.79e-08	2.6e-07	0	0
FB2015001786	1.2e-08	4.06e-07	0	0	6.21e-06	2.37e-08	0	7.57e-08	1.96e-08	1.71e-09	3.22e-05	0	0	5.39e-07	2.58e-06	0	0	4.14e-09	4.04e-10	0	0	0	6.9e-09	6.17e-07	0	1.52e-08	1.63e-09	4.2e-08	2.5e-07	0	0	9.71e-10	7.29e-09	1.46e-06	1.11e-06	7.12e-08	8.21e-09	0	0	5.58e-10	5.76e-11	8.13e-10	0	0	1.22e-08	2.25e-08	1.21e-07	0	0
FB2015001790	3.22e-08	4.02e-08	2.87e-09	6.35e-10	3.21e-07	6.4e-07	0	1.07e-07	2.79e-07	2.48e-08	1.64e-06	0	0	4.5e-07	5.04e-07	1.22e-07	1.2e-09	0	1.17e-07	5.11e-08	0	0	5.34e-07	4.58e-07	2.96e-07	4.85e-07	1.74e-07	9.28e-09	1.83e-08	9.91e-08	3.91e-07	0	1.24e-07	6.35e-08	6.73e-07	4.03e-07	5.15e-07	0	8.21e-07	6.56e-07	7.9e-06	6.82e-06	4.76e-06	1.74e-06	1.1e-09	9.12e-08	1.14e-07	0	0
FB2015001798	0	2.22e-09	0	1.14e-06	4.71e-07	6.22e-07	4.44e-10	1.35e-07	1.7e-06	1.01e-09	2.35e-06	2.02e-07	1.38e-07	2.1e-07	2.63e-07	1.92e-07	2.35e-09	6.74e-08	2.46e-06	2.06e-06	3.36e-10	1.69e-07	1.23e-05	9.81e-07	1.04e-10	5.04e-08	2.28e-08	1.38e-08	1.49e-06	0	0	2.44e-07	1.67e-06	2.59e-06	2e-06	9.8e-08	6.67e-08	0	0	9.55e-07	1.22e-06	5.27e-09	1.86e-07	7.12e-08	7.41e-08	1.11e-07	2.49e-07	0	0
FB2015001805	8.3e-10	1.71e-09	4.14e-06	2.38e-10	1.06e-06	6.82e-08	0	9.22e-10	8.69e-07	5.82e-08	5.04e-06	2.08e-08	1.7e-08	6.12e-07	6.06e-07	0	0	0	0	0	0	1.67e-08	3.84e-09	2.16e-06	3.88e-07	0	0	0	2.14e-09	1.95e-07	1.47e-09	0	0	2.3e-07	3.13e-07	0	0	0	0	3.5e-07	2.88e-05	1.16e-07	2.57e-06	2.57e-06	6.46e-08	5.84e-08	1.39e-07	0	0
FB2015001808	4.71e-07	4.94e-07	0	0	1.53e-06	3.39e-09	0	6.17e-07	0	9.12e-08	7.29e-06	7.76e-09	2.43e-09	8.64e-07	8.94e-07	0	4e-09	4.34e-09	3.79e-09	0	2.2e-09	0	1.41e-07	1.73e-07	0	1.3e-09	1.84e-09	0	3.4e-08	0	0	3.6e-10	0	8.79e-07	5.4e-07	8.05e-08	8.7e-08	0	7.37e-08	8.1e-07	1.73e-08	0	0	9.66e-10	4.68e-09	5.76e-08	9.37e-08	0	0
[truncated: 9 more columns]

## Sheet: Supplementary table S4
Supplementary table S4. Differentially enriched KO pathways between H. pylori positive and negative group (reporter score of ≥1.6 or ≤-1.6).
Feature	Despcription	Number of KOs	RawZfeature	AdjustZfeature	Mean	SD	Pval	AdjustPval
map00030	Pentose phosphate pathway	46	1.18722	1.86442	0.996365	0.102365	0.0622632	0.531212
map00040	Pentose and glucuronate interconversions	45	1.30119	2.95458	0.996201	0.103225	0.00313093	0.191698
map00052	Galactose metabolism	46	1.16934	1.68801	0.996283	0.102522	0.0914088	0.531212
map00130	Ubiquinone and other terpenoid-quinone biosynthesis	26	0.550164	-3.26895	0.995766	0.136314	0.00107948	0.0949939
map00195	Photosynthesis	22	1.4305	2.93563	0.996562	0.147818	0.00332866	0.191698
map00253	Tetracycline biosynthesis	7	1.42336	1.62891	0.995251	0.262817	0.103331	0.531212
map00311	Penicillin and cephalosporin biosynthesis	4	0.351738	-1.85808	0.995616	0.346529	0.0631581	0.531212
map00360	Phenylalanine metabolism	42	0.793776	-1.89355	0.996319	0.106965	0.0582852	0.531212
map00362	Benzoate degradation	50	0.764543	-2.36247	0.996414	0.0981474	0.0181534	0.426
map00440	Phosphonate and phosphinate metabolism	14	1.71703	3.87842	0.99606	0.185892	0.000105136	0.012336
map00514	Other types of O-glycan biosynthesis	2	1.90573	1.84467	0.997231	0.492499	0.0650861	0.531212
map00531	Glycosaminoglycan degradation	12	1.44147	2.23914	0.994541	0.199599	0.0251467	0.465876
map00561	Glycerolipid metabolism	28	0.770136	-1.72097	0.996632	0.13161	0.0852565	0.531212
map00564	Glycerophospholipid metabolism	40	0.809689	-1.70721	0.996441	0.10939	0.0877828	0.531212
map00591	Linoleic acid metabolism	2	1.80924	1.65585	0.996058	0.4911	0.0977526	0.531212
map00601	Glycosphingolipid biosynthesis - lacto and neolacto series	1	2.18061	1.69992	0.995467	0.697177	0.0891456	0.531212
map00622	Xylene degradation	15	0.692236	-1.68954	0.995043	0.179225	0.0911161	0.531212
map00627	Aminobenzoate degradation	33	0.793609	-1.67623	0.995855	0.120656	0.0936938	0.531212
map00630	Glyoxylate and dicarboxylate metabolism	62	1.19678	2.28764	0.996312	0.0876319	0.0221585	0.447735
map00640	Propanoate metabolism	63	1.14021	1.64676	0.996771	0.0871016	0.0996074	0.531212
map00670	One carbon pool by folate	21	1.3411	2.27517	0.995929	0.151711	0.0228956	0.447735
map00730	Thiamine metabolism	19	1.29024	1.84768	0.996705	0.158869	0.0646483	0.531212
map00780	Biotin metabolism	16	1.27748	1.61948	0.995823	0.173917	0.105344	0.531212
map00785	Lipoic acid metabolism	3	1.79188	1.96089	0.999211	0.404237	0.0498916	0.531212
map00860	Porphyrin and chlorophyll metabolism	63	1.21997	2.56708	0.996106	0.0872056	0.0102558	0.328187
map00944	Flavone and flavonol biosynthesis	1	2.36863	1.96145	0.999144	0.698202	0.0498266	0.531212
map01053	Biosynthesis of siderophore group nonribosomal peptides	21	0.703043	-1.93341	0.995406	0.151216	0.0531854	0.531212
map02010	ABC transporters	228	1.08788	2.02997	0.996525	0.045004	0.0423592	0.531212
map02020	Two-component system	313	1.089	2.41693	0.996255	0.0383727	0.015652	0.423809
map02030	Bacterial chemotaxis	26	1.63329	4.65243	0.996609	0.136849	3.28039e-06	0.000577349
map02040	Flagellar assembly	37	1.83655	7.34843	0.996195	0.114359	2.00506e-13	7.05782e-11
map02060	Phosphotransferase system (PTS)	56	0.844467	-1.64172	0.996182	0.0924124	0.100648	0.531212
map03018	RNA degradation	28	1.22195	1.71779	0.996394	0.131303	0.0858345	0.531212
map03070	Bacterial secretion system	70	1.13253	1.64194	0.996542	0.0828234	0.100602	0.531212
map04010	MAPK signaling pathway	3	0.272915	-1.8027	0.996796	0.401554	0.0714359	0.531212
map04013	MAPK signaling pathway - fly	1	2.19586	1.71817	1.00048	0.69573	0.0857665	0.531212
map04020	Calcium signaling pathway	3	0.351769	-1.60169	0.996164	0.402321	0.109224	0.531212
map04122	Sulfur relay system	18	1.31159	1.92872	0.996165	0.163542	0.0537662	0.531212
map04141	Protein processing in endoplasmic reticulum	16	0.646759	-2.00629	0.996245	0.174196	0.0448257	0.531212
map04144	Endocytosis	7	0.336886	-2.52446	0.998511	0.262086	0.0115876	0.339904
map04145	Phagosome	5	0.47228	-1.69018	0.996946	0.31042	0.0909936	0.531212
map04210	Apoptosis	7	0.571061	-1.61836	0.996396	0.262819	0.105585	0.531212
map04260	Cardiac muscle contraction	5	0.385699	-1.96582	0.996162	0.310539	0.0493197	0.531212
map04530	Tight junction	2	0.18196	-1.65138	0.995784	0.492816	0.0986616	0.531212
map04612	Antigen processing and presentation	6	0.182623	-2.8511	0.995499	0.285109	0.00435678	0.191698
map04727	GABAergic synapse	5	1.55133	1.78745	0.99661	0.310343	0.073865	0.531212
map04742	Taste transduction	2	0.0871955	-1.84404	0.995016	0.492299	0.065177	0.531212
map04912	GnRH signaling pathway	2	0.0849699	-1.84162	0.993567	0.493368	0.0655306	0.531212
map04970	Salivary secretion	4	0.431061	-1.62286	0.996572	0.348465	0.104619	0.531212
map05010	Alzheimer's disease	11	0.398738	-2.85605	0.995601	0.208982	0.00428942	0.191698
map05012	Parkinson's disease	12	0.443894	-2.7578	0.996234	0.200282	0.00581912	0.204833
map05014	Amyotrophic lateral sclerosis (ALS)	2	1.96655	1.972	0.997445	0.491431	0.0486098	0.531212
map05131	Shigellosis	8	0.539152	-1.85741	0.99598	0.245949	0.0632533	0.531212
map05152	Tuberculosis	5	0.349711	-2.07886	0.996523	0.311137	0.0376301	0.531212
map05164	Influenza A	9	0.597319	-1.73238	0.997439	0.230966	0.0832063	0.531212
map05323	Rheumatoid arthritis	2	0.192642	-1.638	0.997224	0.491198	0.101422	0.531212
map05340	Primary immunodeficiency	2	2.38133	2.81242	0.9969	0.492256	0.00491703	0.19231

## Sheet: Supplementary table S5
Supplementary table S5. Differentially enriched KO modules between H. pylori positive and negative group (reporter score of ≥1.6 or ≤-1.6).
Feature	Despcription	Number of KOs	RawZfeature	AdjustZfeature	Mean	SD	Pval	AdjustPval
M00004	Pentose phosphate pathway (Pentose phosphate cycle)	11	1.7921	3.81283	0.994051	0.209307	0.000137383	0.00633106
M00006	Pentose phosphate pathway, oxidative phase, glucose 6P => ribulose 5P	4	2.46804	4.24536	0.995456	0.346868	2.1824e-05	0.00134096
M00008	Entner-Doudoroff pathway, glucose-6P => glyceraldehyde-3P + pyruvate	5	1.74896	2.41914	0.996552	0.311025	0.0155573	0.296662
M00013	Malonate semialdehyde pathway, propanoyl-CoA => Acetyl-CoA	2	0.148634	-1.72451	0.998127	0.492601	0.0846164	0.623905
M00045	Histidine degradation, histidine => N-formiminoglutamate => glutamate	4	1.85889	2.48821	0.992983	0.348003	0.0128388	0.273071
M00052	Pyrimidine ribonucleotide biosynthesis, UMP => UDP/UTP,CDP/CTP	3	1.66483	1.66114	0.996867	0.402112	0.0966861	0.676803
M00060	Lipopolysaccharide biosynthesis, KDO2-lipid A	9	0.363967	-2.7299	0.996393	0.231666	0.00633537	0.184393
M00061	Uronic acid metabolism	6	1.66611	2.3688	0.995532	0.283088	0.017846	0.307848
M00076	Dermatan sulfate degradation	4	1.88716	2.55556	0.995503	0.348909	0.0106018	0.254905
M00077	Chondroitin sulfate degradation	4	1.65147	1.88394	0.99768	0.347033	0.0595735	0.531385
M00078	Heparan sulfate degradation	7	1.4362	1.67238	0.99741	0.262376	0.0944499	0.669626
M00082	Fatty acid biosynthesis, initiation	10	1.42982	1.97033	0.996961	0.219687	0.048801	0.531385
M00087	beta-Oxidation	8	0.554725	-1.79096	0.995625	0.24618	0.0732991	0.570907
M00116	Menaquinone biosynthesis, chorismate => menaquinone	9	0.315406	-2.93775	0.996039	0.231685	0.00330607	0.114266
M00117	Ubiquinone biosynthesis, prokaryotes, chorismate => ubiquinone	9	0.503148	-2.1259	0.996151	0.231903	0.0335116	0.475178
M00119	Pantothenate biosynthesis, valine/L-aspartate => pantothenate	5	1.60259	1.94534	0.997722	0.310932	0.0517341	0.531385
M00122	Vitamin B12 biosynthesis, cobinamide => Vitamin B12	7	2.4777	5.6249	0.996292	0.263366	1.85617e-08	5.13231e-06
M00123	Biotin biosynthesis, pimeloyl-CoA => biotin	4	1.96624	2.81229	0.994025	0.345702	0.00491899	0.155256
M00128	Ubiquinone biosynthesis, eukaryotes, chorismate => ubiquinone	2	0.0761246	-1.86606	0.998126	0.49409	0.0620329	0.531385
M00136	GABA biosynthesis, prokaryotes, putrescine => GABA	4	0.38462	-1.75844	0.995572	0.347439	0.0786721	0.595968
M00141	C1-unit interconversion, eukaryotes	2	0.112859	-1.7948	0.997348	0.492807	0.072686	0.570907
M00144	Complex I (NADH dehydrogenase), NADH dehydrogenase I	16	0.637918	-2.06972	0.996797	0.173395	0.0384785	0.531385
M00157	F-type ATPase, bacteria	8	2.67416	6.8394	0.996978	0.245223	7.95275e-12	4.39787e-09
M00159	V-type ATPase, prokaryotes	8	0.380481	-2.503	0.995545	0.245731	0.0123145	0.273071
M00176	Sulfur reduction, sulfate => H2S	10	1.35532	1.6296	0.996173	0.220392	0.103186	0.685251
M00186	Putative tungstate transport system	3	2.58079	3.96255	0.993919	0.400465	7.4152e-05	0.00372782
M00188	Sulfonate/nitrate/taurine transport system	3	1.73386	1.83637	0.996796	0.401371	0.066303	0.531385
M00190	Iron(III) transport system	3	1.7817	1.94595	0.99898	0.402232	0.0516613	0.531385
M00193	Putative spermidine/putrescine transport system	4	2.59508	4.59379	0.997195	0.347835	4.35267e-06	0.000601756
M00197	Putative sugar transport system	1	2.33814	1.9223	0.998733	0.696774	0.0545685	0.531385
M00198	sn-Glycerol 3-phosphate transport system	4	1.92083	2.65004	0.997042	0.348593	0.0080483	0.222535
M00201	alpha-Glucoside transport system	1	2.33814	1.92917	0.9946	0.696433	0.0537096	0.531385
M00202	Oligogalacturonide transport system	4	1.83193	2.39412	0.997839	0.348391	0.0166602	0.307103
M00208	Glycine betaine/proline transport system	3	2.86535	4.658	0.995612	0.401404	3.19299e-06	0.000588575
M00211	Putative ABC transport system	2	2.64367	3.34392	0.996137	0.492694	0.000826027	0.0351379
M00217	D-Allose transport system	3	0.100149	-2.2367	0.997152	0.401039	0.0253062	0.388732
M00219	AI-2 transport system	4	0.169278	-2.37702	0.995051	0.347398	0.0174529	0.307848
M00221	Simple sugar transport system	3	1.9837	2.45916	0.996236	0.401545	0.0139263	0.283084
M00222	Phosphate transport system	4	1.64356	1.85962	0.996185	0.348123	0.0629392	0.531385
M00230	Glutamate/aspartate transport system	4	1.89732	2.58133	0.997658	0.348525	0.00984199	0.247392
M00232	General L-amino acid transport system	4	1.7066	2.03873	0.998249	0.347448	0.0414768	0.531385
M00239	Peptides/nickel transport system	5	1.68288	2.20303	0.995329	0.312092	0.0275923	0.412393
M00240	Iron complex transport system	3	2.67776	4.1924	0.997007	0.400905	2.76025e-05	0.00152642
M00258	Uncharacterized ABC transport system	2	2.23079	2.49858	1.0003	0.492479	0.0124693	0.273071
M00277	PTS system, N-acetylgalactosamine-specific II component	4	2.56078	4.49564	0.996231	0.348014	6.93612e-06	0.000730738
M00278	PTS system, sorbose-specific II component	4	0.299384	-2.00941	0.99548	0.346418	0.0444937	0.531385
M00287	PTS system, galactosamine-specific II component	4	0.0897215	-2.61168	0.995631	0.346869	0.00900996	0.237262
M00300	Putrescine transport system	4	0.313992	-1.96995	0.99543	0.345917	0.0488446	0.531385
M00302	2-Aminoethylphosphonate transport system	4	0.431456	-1.6189	0.996522	0.349044	0.105469	0.685251
M00317	Manganese/iron transport system	4	0.28924	-2.0368	0.995444	0.346722	0.04167	0.531385
M00319	Manganese/zinc/iron transport system	4	0.424168	-1.6444	0.997125	0.34843	0.100094	0.680787
M00333	Type IV secretion system	11	1.93139	4.45882	0.995807	0.209827	8.24111e-06	0.000730738
M00336	Twin-arginine translocation (Tat) system	4	1.84899	2.4488	0.996544	0.348109	0.0143334	0.283084
M00348	Glutathione transport system	4	2.51854	4.36615	0.997002	0.348485	1.26456e-05	0.000874125
M00373	Ethylmalonyl pathway	8	1.45821	1.87374	0.996734	0.246288	0.0609663	0.531385
M00374	Dicarboxylate-hydroxybutyrate cycle	21	0.695163	-1.98134	0.995769	0.151718	0.0475528	0.531385
M00375	Hydroxypropionate-hydroxybutylate cycle	11	0.61042	-1.84701	0.996228	0.208882	0.0647451	0.531385
